# Supplementary material for: Microbial Consortium Associated with Crustacean Shells Composting
Source: Microorganisms. 2022 May 16;10(5):1033. doi: 10.3390/microorganisms10051033 (PMC9145653; doi:10.3390/microorganisms10051033)
Supplement: Supplementary file 1 [file microorganisms-10-01033-s001.zip]

Archive with 2 entries (2 files):
- Suplementary_tables_Final.xlsx
- Supplementary_Material_Final.pdf
