# Supplementary material for: Microbial Consortium Associated with Crustacean Shells Composting
Source: Microorganisms. 2022 May 16;10(5):1033. doi: 10.3390/microorganisms10051033 (PMC9145653; doi:10.3390/microorganisms10051033)
Supplement: Supplementary file 1 [file microorganisms-10-01033-s001.zip › Suplementary_tables_Final.xlsx]

## Sheet: Tabel_S2_16S_ALDEX_Shell_ASV
Table S2. Bacterial ASVs that showed significant differences in relative abundance between Shell, Soil and Control microbiomes based on ALDEx2. kw.ep - Expected P value of Kruskal-Wallace test; kw.eBH - Expected Benjamini-Hochberg corrected P value of Kruskal-Wallace test; glm.ep - Expected P value of glm test; glm.eBH - Expected Benjamini-Hochberg corrected P value of glm test. In bold are the A…
ASV ID	kw.ep	kw.eBH	glm.ep	glm.eBH	Control, rel aband, %	Soil, rel aband, %	Shell, rel aband, %	Total, rel aband, %	taxonomy
a3943a754822d4d4676c5d0a8a1c86e7	1.56e-07	0.000113757	7.52e-11	9.64e-09	0	1.31149	5.54864	3.11877	d__Bacteria; p__Firmicutes; c__Clostridia; o__Clostridiales; f__Clostridiaceae; g__Clostridium_sensu_stricto_1
21b654063d8ca0edc4014e6c003276eb	1.4e-07	0.000111679	2.24e-10	2.56e-08	0	0.272282	5.81986	3.09483	d__Bacteria; p__Actinobacteriota; c__Actinobacteria; o__Micrococcales; f__Sanguibacteraceae; g__Sanguibacter
16612a456015b3c8f31aa3f5eece7c17	4.01e-08	0.000110721	1.75e-10	2.06e-08	0	0.39027	3.81287	2.06145	d__Bacteria; p__Actinobacteriota; c__Actinobacteria; o__Streptomycetales; f__Streptomycetaceae; g__Streptomyces
1b568c8906a738cc755bdad43bb3ba13	1.66e-05	0.000616367	1.36e-05	0.000239765	0	0.586918	3.29579	1.82178	d__Bacteria; p__Bacteroidota; c__Bacteroidia; o__Flavobacteriales; f__Flavobacteriaceae; g__Flavobacterium
fe64628ff976a047c0a47f0cd839156e	3.79e-07	0.000131881	5.39e-09	3.37e-07	0	0.556665	2.46227	1.37994	d__Bacteria; p__Bacteroidota; c__Bacteroidia; o__Flavobacteriales; f__Flavobacteriaceae; g__Flavobacterium
0c673536ff7e965a5d6866cf2f1626fb	7.32e-07	0.000153004	8.42e-10	7.9e-08	0	1.15417	2.07803	1.27401	d__Bacteria; p__Proteobacteria; c__Gammaproteobacteria; o__Pseudomonadales; f__Pseudomonadaceae; g__Pseudomonas
6578cd29090d38d847be1c3548ac35ef	0.00327934	0.0217249	0.0026441	0.0161596	0	0.0847099	2.19519	1.16446	d__Bacteria; p__Bacteroidota; c__Bacteroidia; o__Flavobacteriales; f__Flavobacteriaceae; g__Flavobacterium
14962b964afccbfb994002e85cd50725	4.57e-07	0.00013358	2.16e-08	1.39e-06	0.00612576	0.275307	2.12231	1.15866	d__Bacteria; p__Proteobacteria; c__Gammaproteobacteria; o__Pseudomonadales; f__Pseudomonadaceae; g__Pseudomonas
3ef388d00515425dacca87e9d5ab1829	7.99e-07	0.000153935	9.57e-10	7.3e-08	0	2.2191	1.10751	0.935438	d__Bacteria; p__Bacteroidota; c__Bacteroidia; o__Cytophagales; f__Microscillaceae; g__Chryseolinea; s__uncultured_Sphingobacteriales
00943c576a37a46358120a40c856962b	9.97e-07	0.00015503	2.25e-11	4.25e-09	0	1.37502	1.32062	0.912222	d__Bacteria; p__Proteobacteria; c__Alphaproteobacteria; o__Dongiales; f__Dongiaceae; g__Dongia
cd45cfdf8b976fb57e9ef819db017de4	0.00641828	0.037578	0.0156043	0.0617768	0	0.290434	1.55033	0.859259	d__Bacteria; p__Bacteroidota; c__Bacteroidia; o__Flavobacteriales; f__Flavobacteriaceae; g__Flavobacterium
ee4276e9ff1aeac338901eaea74f8108	6.02e-05	0.00139241	0.00010594	0.00138825	0	0.302535	1.43086	0.798557	d__Bacteria; p__Bacteroidota; c__Bacteroidia; o__Flavobacteriales; f__Flavobacteriaceae; g__Flavobacterium
5fcfde5b98d9ba17b29a47273015a8ae	3.06e-07	0.000126498	1.42e-09	1.24e-07	0	0.499183	1.35844	0.792027	d__Bacteria; p__Firmicutes; c__Bacilli; o__Lactobacillales; f__Vagococcaceae; g__Vagococcus; s__uncultured_bacterium
d9f07fe6ca1fac52aff029596e963863	2.16e-07	0.000117778	2.94e-09	2.51e-07	0	0.211775	1.13242	0.627576	d__Bacteria; p__Firmicutes; c__Clostridia; o__Oscillospirales; f__Ruminococcaceae
c9e42e0a21bcdc15cd02e6d8f6b4f99f	1.4e-06	0.000169652	9.23e-08	3.81e-06	1.93421	0.00756338	0	0.612098	d__Bacteria; p__Myxococcota; c__Myxococcia; o__Myxococcales; f__Myxococcaceae; g__KD3-10; s__uncultured_Archangiaceae
751d8251de455da8a9733e6569abe272	1.53e-05	0.000572038	6.84e-05	0.000732307	0	0.16942	1.06692	0.586463	d__Bacteria; p__Proteobacteria; c__Gammaproteobacteria; o__Xanthomonadales; f__Xanthomonadaceae; g__Pseudoxanthomonas
55088e6259b8e7d931c5cfc55ece97ef	5.57e-06	0.000313435	3.74e-06	9.66e-05	0	0.26018	1.03002	0.581626	d__Bacteria; p__Proteobacteria; c__Gammaproteobacteria; o__Pseudomonadales; f__Pseudomonadaceae; g__Pseudomonas
0527206974007c4bd73b5aa31a7edcdb	1.27e-07	0.000112507	1.34e-09	1.17e-07	0	0.279845	0.966825	0.551638	d__Bacteria; p__Firmicutes; c__Clostridia; o__Peptostreptococcales-Tissierellales; f__Peptostreptococcales-Tissierellales; g__Tissierella; s__uncultured_bacterium
2d1adbeadabce3c904468d485e074753	0.00830675	0.0446631	0.0153694	0.0623521	0.0168458	0.0741211	0.985737	0.533983	d__Bacteria; p__Actinobacteriota; c__Actinobacteria; o__Micrococcales; f__Cellulomonadaceae; g__Oerskovia
ddb181df6980c14a692497205833e7a7	2.94e-07	0.00012358	8.07e-09	4.61e-07	0	0.331276	0.883796	0.516329	d__Bacteria; p__Actinobacteriota; c__Actinobacteria; o__Micrococcales; f__Micrococcaceae
846e56c7d49766393c3141f2839e1b78	0.000524512	0.00659437	0.000670507	0.00547543	0	0.0892479	0.881029	0.476184	d__Bacteria; p__Actinobacteriota; c__Actinobacteria; o__Micrococcales; f__Microbacteriaceae; g__Microbacterium
70c4f106e8fa18f8a0241848f7c39d1a	3.2e-05	0.000890968	0.000140551	0.0015474	0	0.0710958	0.80169	0.431685	d__Bacteria; p__Proteobacteria; c__Gammaproteobacteria; o__Xanthomonadales; f__Xanthomonadaceae; g__Pseudoxanthomonas
b75d1c63a46480c27e373823557dc4fa	2.97e-06	0.000229145	2.86e-07	1.13e-05	0	0.275307	0.697443	0.409677	d__Bacteria; p__Firmicutes; c__Bacilli; o__Erysipelotrichales; f__Erysipelotrichaceae; g__Erysipelothrix; s__uncultured_bacterium
26fcc4365d130bf65bb33bded591505b	1.19e-06	0.000159479	2.78e-09	2.38e-07	0	0.671628	0.56967	0.40605	d__Bacteria; p__Bacteroidota; c__Bacteroidia; o__Chitinophagales; f__Chitinophagaceae; g__Terrimonas
5f871b0049652001017e01e6642bb31b	4.56e-05	0.00109238	5.6e-05	0.000864328	0	0.116476	0.665615	0.367597	d__Bacteria; p__Firmicutes; c__Clostridia; o__Peptostreptococcales-Tissierellales; f__Peptostreptococcales-Tissierellales; g__Tissierella; s__uncultured_bacterium
fab775a530a51d0bad00fd63f0677a0c	1.79e-05	0.000624404	2.59e-05	0.000463563	0	0.0680704	0.639784	0.346315	d__Bacteria; p__Proteobacteria; c__Gammaproteobacteria; o__Xanthomonadales; f__Xanthomonadaceae; g__Stenotrophomonas
07eb4bc7cb3f6909fdf36b8c982acc26	1e-07	0.000111913	1.52e-08	8.7e-07	0	0.225389	0.569209	0.334465	d__Bacteria; p__Bacteroidota; c__Bacteroidia; o__Chitinophagales; f__Chitinophagaceae
90192903f222ebc5869e3819564b4355	8.17e-06	0.000385399	2.8e-05	0.000368549	0	0.155806	0.524927	0.300124	d__Bacteria; p__Actinobacteriota; c__Actinobacteria; o__Micromonosporales; f__Micromonosporaceae; g__Longispora
991339bbf9eb5fcb48f2ea02ea2d87d3	4.04e-06	0.000269423	5.44e-07	1.7e-05	0	0.60507	0.330732	0.270136	d__Bacteria; p__Proteobacteria; c__Alphaproteobacteria; o__Dongiales; f__Dongiaceae; g__Dongia
eca0bd20a36de43b38c3a8ecf1095f4d	0.000144015	0.00259139	0.000432547	0.00429064	0.00153144	0.0635324	0.485719	0.265299	d__Bacteria; p__Firmicutes; c__Clostridia; o__Peptostreptococcales-Tissierellales; f__Peptostreptococcales-Tissierellales; g__Tissierella; s__uncultured_bacterium
d8b2101e58dc110d3ea1c2451e934b79	9.54e-07	0.000155371	1.9e-08	9.98e-07	0	0.529437	0.342725	0.264331	d__Bacteria; p__Firmicutes; c__Clostridia; o__Clostridiales; f__Clostridiaceae; g__Clostridium_sensu_stricto_5; s__Clostridium_putrefaciens
fa4cb56eccc7161258b2fe2de5eed018	5.18e-06	0.00029909	1.18e-05	0.000214542	0	0.140679	0.423909	0.244742	d__Bacteria; p__Firmicutes; c__Clostridia; o__Peptostreptococcales-Tissierellales; f__Peptostreptococcaceae; g__Peptostreptococcus
27642e630b9908bf94e81d5f6dfac647	0.000361001	0.00540641	8.99e-05	0.00154101	0.00153144	0.726085	0.238477	0.241598	d__Bacteria; p__Bacteroidota; c__Bacteroidia; o__Flavobacteriales; f__Flavobacteriaceae; g__Flavobacterium
ce396d0333a837c288dce68ca474f54a	6.64e-07	0.000142497	0.000107287	0.000926972	0.627125	0.195135	0.022141	0.240873	d__Bacteria; p__Acidobacteriota; c__Acidobacteriae; o__Acidobacteriales; f__uncultured; g__uncultured
c7817ffd1e373cbd0f1ef6031f7e4c5c	1.16e-06	0.0001621	2.71e-06	6.4e-05	0	0.0892479	0.428983	0.23918	d__Bacteria; p__Proteobacteria; c__Gammaproteobacteria; o__Xanthomonadales; f__Rhodanobacteraceae; g__Dokdonella
5f8307c11dbd2c1c7459d7efa35f7ac6	1.21e-06	0.000161069	1.58e-07	5.02e-06	0	0.372118	0.324735	0.229748	d__Bacteria; p__Proteobacteria; c__Alphaproteobacteria; o__Rhizobiales; f__Rhizobiales_Incertae_Sedis; g__uncultured; s__uncultured_Alphaproteobacteria
70c2bb2877e9cf4d7ebf4380ecf459da	2.55e-07	0.000120398	3.39e-08	1.83e-06	0	0.62171	0.248625	0.229748	d__Bacteria; p__Bacteroidota; c__Bacteroidia; o__Chitinophagales; f__Chitinophagaceae; g__Flavihumibacter
20d9e48b6c4f6140bfb93eeaf326b05c	0.000559348	0.00751207	0.0116093	0.0535744	0.385157	0.470442	0.047511	0.221768	d__Bacteria; p__Actinobacteriota; c__Thermoleophilia; o__Gaiellales; f__uncultured; g__uncultured; s__metagenome
e7b44ed9d636ed16d9baac53211584e8	0.0018418	0.0142325	0.00237717	0.0152626	0	0.0257155	0.409609	0.218865	d__Bacteria; p__Bacteroidota; c__Bacteroidia; o__Chitinophagales; f__Chitinophagaceae; g__Chitinophaga
4ced9e2d51d3dfda8f21c2abe16ca9e7	3.79e-06	0.000247716	5.49e-06	0.000136274	0	0.0650451	0.397616	0.218865	d__Bacteria; p__Actinobacteriota; c__Actinobacteria; o__Micrococcales; f__Microbacteriaceae
7d0ff434aba54ca185b3f97d134472b5	1e-06	0.000154906	2.66e-07	1.08e-05	0.668474	0	0	0.211127	d__Bacteria; p__Chloroflexi; c__TK10; o__TK10; f__TK10; g__TK10
ac19660a8c03ed290ef4a7cfba2133f3	1.4e-05	0.000532342	9.54e-05	0.00106681	0	0.125552	0.363482	0.210643	d__Bacteria; p__Firmicutes; c__Clostridia; o__Clostridiales; f__Clostridiaceae; g__Clostridium_sensu_stricto_15
2fa29b12f2715dc4f3cc4d9836caac3c	1.84e-06	0.000186552	4.38e-07	1.77e-05	0.647034	0.00907606	0.000922543	0.20629	d__Bacteria; p__Gemmatimonadota; c__Gemmatimonadetes; o__Gemmatimonadales; f__Gemmatimonadaceae; g__uncultured
ebfb3b33e91e548c3ca97f64c091708b	3.68e-05	0.00103375	0.00036598	0.00307266	0.50461	0.220851	0.0064578	0.198067	d__Bacteria; p__Proteobacteria; c__Alphaproteobacteria; o__Rhizobiales; f__Xanthobacteraceae; g__Bradyrhizobium
c477da89e8e2cdf48ebf681e54343595	3.21e-06	0.000239569	6.96e-06	0.000121818	0	0.372118	0.259235	0.195407	d__Bacteria; p__Acidobacteriota; c__Thermoanaerobaculia; o__Thermoanaerobaculales; f__Thermoanaerobaculaceae; g__Subgroup_10
532bd7f308b9c5d22ea7c538194f5472	3.86e-07	0.000127236	2.74e-06	7.66e-05	0.549021	0.0998366	0.00922543	0.194198	d__Bacteria; p__Proteobacteria; c__Alphaproteobacteria; o__Acetobacterales; f__Acetobacteraceae; g__uncultured
7f5c6ff91d4a6013e324b2c17154da3c	1.09e-05	0.000448341	9.48e-06	0.00023539	0.558976	0.0650451	0.000461272	0.187184	d__Bacteria; p__Actinobacteriota; c__Thermoleophilia; o__Solirubrobacterales; f__Solirubrobacteraceae; g__uncultured; s__soil_metagenome
1da32a3d1edeac1dd85f1411a1b6e4ce	0.000331613	0.00470135	0.00115197	0.00887467	0	0.0998366	0.324274	0.185975	d__Bacteria; p__Actinobacteriota; c__Actinobacteria; o__Micrococcales; f__Microbacteriaceae; g__Microbacterium
61376a920fff6946a35ca217a5eb22b5	1.22e-05	0.000486719	3.9e-05	0.000644712	0	0.0378169	0.342725	0.185733	d__Bacteria; p__Actinobacteriota; c__Actinobacteria; o__Streptomycetales; f__Streptomycetaceae; g__Streptomyces
37125a23dbec37ea723365bb41258135	2.91e-06	0.000225927	6.63e-06	0.000143543	0.543661	0.0665578	0.000922543	0.182831	d__Bacteria; p__Chloroflexi; c__Ktedonobacteria; o__Ktedonobacterales; f__Ktedonobacteraceae; g__HSB_OF53-F07; s__uncultured_Chloroflexi
ad2aa6b3239ef07bb865383f656e38a7	4.86e-05	0.00117137	0.000213889	0.00261191	0	0.137654	0.300749	0.179687	d__Bacteria; p__Actinobacteriota; c__Actinobacteria; o__Micrococcales; f__Micrococcaceae; g__Pseudarthrobacter
8d65e4004ac22e7d9a629081de8a1bfb	5.25e-06	0.000304988	2.84e-05	0.000395962	0	0.055969	0.31551	0.174367	d__Bacteria; p__Proteobacteria; c__Gammaproteobacteria; o__Xanthomonadales; f__Rhodanobacteraceae
7e8c30d9dd5b61223bfc84f2df6cdb73	1.39e-06	0.000172808	4.62e-08	2.56e-06	0	0.366068	0.21772	0.172674	d__Bacteria; p__Proteobacteria; c__Alphaproteobacteria; o__Rhizobiales; f__Rhizobiales_Incertae_Sedis; g__uncultured; s__uncultured_Alphaproteobacteria
b1afa22d7721859b78d94b860eb8afe8	2.64e-05	0.000837932	4.57e-05	0.000811105	0.00612576	0.494645	0.171132	0.170739	d__Bacteria; p__Myxococcota; c__Polyangia; o__Polyangiales; f__Sandaracinaceae; g__uncultured; s__metagenome
7a5d415f3e8fc68f61f558d3530135c7	2.39e-06	0.000208814	5.1e-06	0.000101444	0	0.154293	0.266615	0.164451	d__Bacteria; p__Acidobacteriota; c__Acidobacteriae; o__Bryobacterales; f__Bryobacteraceae; g__Bryobacter
95211da31f8b3cca9ce103c47c6031c9	1.05e-06	0.000159	1.46e-07	6.83e-06	0	0.102862	0.272612	0.159373	d__Bacteria; p__Acidobacteriota; c__Blastocatellia; o__Blastocatellales; f__Blastocatellaceae
2538ff00ff07f2b1583741df8ee94fb5	1.68e-05	0.00057942	5.06e-06	0.000119761	0	0.328251	0.197886	0.156229	d__Bacteria; p__Actinobacteriota; c__Thermoleophilia; o__Solirubrobacterales; f__Solirubrobacteraceae
e558bec93b1cf5a75f256415dc58df74	6.52e-07	0.000138101	5.64e-07	1.81e-05	0	0.0816845	0.27215	0.155745	d__Bacteria; p__Proteobacteria; c__Gammaproteobacteria; o__Xanthomonadales; f__Xanthomonadaceae; g__Lysobacter
c3403fd4540d73943c9d55e01918bfdc	2.53e-05	0.000782638	1.82e-05	0.000395164	0	0.0393296	0.283221	0.154778	d__Bacteria; p__Firmicutes; c__Clostridia; o__Peptostreptococcales-Tissierellales; f__Peptostreptococcales-Tissierellales; g__Tissierella; s__uncultured_bacterium
2bee67e81630689d19953232538c0483	1.39e-06	0.000169392	3.14e-06	7.66e-05	0.478575	0.0151268	0	0.153569	d__Bacteria; p__Acidobacteriota; c__Acidobacteriae; o__Subgroup_2; f__Subgroup_2; g__Subgroup_2
45e78457ab78b3ad3082dac85b5724db	5.98e-05	0.00140865	0.000139229	0.00192115	0	0.0831972	0.265692	0.152601	d__Bacteria; p__Proteobacteria; c__Gammaproteobacteria; o__Cardiobacteriales; f__Wohlfahrtiimonadaceae; g__Ignatzschineria
9272a57d63148177ce8255e7f39ed349	8.28e-05	0.00162608	0.000193133	0.00185154	0	0.00302535	0.28645	0.150667	d__Bacteria; p__Firmicutes; c__Bacilli; o__Bacillales; f__Planococcaceae; g__Lysinibacillus
00e5ba1944c9c63023d38404f4def285	3.61e-06	0.000243564	1.92e-06	6.33e-05	0.476278	0	0	0.150425	d__Bacteria; p__Chloroflexi; c__P2-11E; o__P2-11E; f__P2-11E; g__P2-11E; s__uncultured_bacterium
5916a7659b72e18226226e857b8cde93	0.00514955	0.0318182	0.0045908	0.0255337	0.471684	0.00453803	0	0.149699	d__Bacteria; p__Proteobacteria; c__Gammaproteobacteria; o__Burkholderiales; f__Oxalobacteraceae; g__Massilia
d81b169bbdd68bc44d1c9b235509e1b8	6.25e-06	0.000316181	4.24e-05	0.00049444	0	0.0877352	0.258773	0.149699	d__Bacteria; p__Actinobacteriota; c__Actinobacteria; o__Micrococcales; f__Microbacteriaceae; g__Leifsonia
80f63e60b7336f756652d7b8d3de1846	3.41e-06	0.000231857	1.93e-05	0.000211336	0	0.0771465	0.258312	0.147764	d__Bacteria; p__Proteobacteria; c__Gammaproteobacteria; o__Pseudomonadales; f__Moraxellaceae; g__Psychrobacter
acbeef2174b9a0ea778e9f28b5af207f	0.00110363	0.0106062	0.00479462	0.0192855	0	0.0484056	0.265692	0.147039	d__Bacteria; p__Firmicutes; c__Bacilli; o__Lactobacillales; f__Carnobacteriaceae; g__Carnobacterium
c1fdd3ba417697bb8364264c8de056ab	6.09e-06	0.000334048	4.34e-06	0.000127319	0.463261	0	0	0.146313	d__Bacteria; p__Actinobacteriota; c__Actinobacteria; o__Micrococcales; f__Intrasporangiaceae; g__Oryzihumus; s__uncultured_bacterium
0252384345844f9bb2abea096c2bc250	2.18e-06	0.000200202	1.11e-05	0.000205061	0.447181	0.0226901	0	0.144862	d__Bacteria; p__Actinobacteriota; c__Actinobacteria; o__Frankiales; f__Nakamurellaceae; g__Nakamurella
02cbd4c62979976475a968fa987cbcfb	1.67e-06	0.000179978	2.53e-06	5.74e-05	0.33998	0.189085	0.00738035	0.141477	d__Bacteria; p__Proteobacteria; c__Alphaproteobacteria; o__Reyranellales; f__Reyranellaceae; g__Reyranella
5dafa66620f9787fe3e1e530f7ec205e	0.000170725	0.00285449	0.00196194	0.0103786	0	0.101349	0.238016	0.140993	d__Bacteria; p__Firmicutes; c__Clostridia; o__Peptostreptococcales-Tissierellales; f__Peptostreptococcales-Tissierellales; g__Tissierella; s__uncultured_bacterium
bfc302aca6154b742c3384e8b79eb61c	1.64e-05	0.000590801	0.000113362	0.000790702	0	0.219338	0.202037	0.140993	d__Bacteria; p__Actinobacteriota; c__Actinobacteria; o__Micrococcales; f__Microbacteriaceae; g__Leifsonia
914a0e80baa2474f340b09424ed2d49b	0.000348897	0.00476037	0.00224056	0.0135177	0	0.0771465	0.24309	0.139784	d__Bacteria; p__Bacteroidota; c__Bacteroidia; o__Flavobacteriales; f__Flavobacteriaceae; g__Flavobacterium
5477531d8b150979637d3f8fbdad1a88	4.87e-06	0.000299268	1.3e-05	0.000288272	0	0.0499183	0.250932	0.139542	d__Bacteria; p__Proteobacteria; c__Alphaproteobacteria; o__Rhizobiales; f__Rhizobiaceae; g__Shinella
a515e1cb67a4e1083be27218e616dbdd	3.37e-06	0.000237444	1.46e-05	0.000298097	0.00229716	0.0786592	0.237555	0.137849	d__Bacteria; p__Actinobacteriota; c__Actinobacteria; o__Micrococcales; f__Microbacteriaceae
c32f57cab0015c3e8f7422693eafc4d6	4.74e-06	0.000273898	6.72e-06	0.000146846	0.216699	0.36758	0.0189121	0.137123	d__Bacteria; p__Proteobacteria; c__Alphaproteobacteria; o__Rhizobiales; f__Xanthobacteraceae
f17f14150ba2522815eef0aa56e1c6aa	7.62e-05	0.00170845	0.000852535	0.00632309	0	0.160344	0.207111	0.134221	d__Bacteria; p__Bacteroidota; c__Bacteroidia; o__Cytophagales; f__Hymenobacteraceae; g__Adhaeribacter
e1b38025a0d0ceff6806d70c6ed5eea9	1.03e-06	0.000157154	3.01e-07	1.33e-05	0.423443	0	0	0.133738	d__Bacteria; p__Actinobacteriota; c__Thermoleophilia; o__Gaiellales
c5990b9eef5173e0d46714eaf44fadb7	0.00309986	0.0195366	0.00223646	0.01679	0.236608	0.219338	0.0415144	0.131561	d__Bacteria; p__Actinobacteriota; c__Acidimicrobiia; o__IMCC26256; f__IMCC26256; g__IMCC26256
5c381b80733c0b1d7cc3dcfb33452fdb	1.19e-05	0.000448947	1.19e-05	0.000209099	0	0.219338	0.181741	0.130352	d__Bacteria; p__Proteobacteria; c__Gammaproteobacteria; o__Methylococcales; f__Methylomonadaceae
46aa447ef5b36fa61f1c9ec7a6c67c15	9.2e-05	0.00189769	0.000508516	0.00417739	0	0.0544563	0.229713	0.129143	d__Bacteria; p__Actinobacteriota; c__Actinobacteria; o__Micrococcales; f__Micrococcaceae; g__Paeniglutamicibacter
fe466569b74d42f754587465b69d7fe6	0.00194075	0.0170636	0.0109502	0.0543965	0.255751	0.220851	0.022141	0.127692	d__Bacteria; p__Proteobacteria; c__Alphaproteobacteria; o__Rhizobiales; f__Xanthobacteraceae; g__uncultured
9d1ebd8a695a840e22e81b9f81fe8a4c	6.95e-06	0.000352184	2.62e-05	0.00040966	0	0.364555	0.132385	0.127692	d__Bacteria; p__Bacteroidota; c__Bacteroidia; o__Cytophagales; f__Microscillaceae; g__Chryseolinea
654566e0e45a74c7a434ee61a6633216	0.000106603	0.00176871	0.00081668	0.00595502	0	0.0484056	0.225562	0.125999	d__Bacteria; p__Proteobacteria; c__Gammaproteobacteria; o__Pseudomonadales; f__Pseudomonadaceae; g__Pseudomonas; s__Pseudomonas_caeni
9706f209e219b198e336fc5cffac609c	1.97e-05	0.000639967	5.92e-05	0.000902715	0	0.060507	0.221872	0.125999	d__Bacteria; p__Proteobacteria; c__Gammaproteobacteria; o__Cardiobacteriales; f__Wohlfahrtiimonadaceae; g__Ignatzschineria; s__Ignatzschineria_sp.
a718e6e06c14c5fe6c147fd7c9d761b2	3.53e-06	0.000250001	1.43e-05	0.000285124	0.00153144	0.571792	0.0613491	0.124064	d__Bacteria; p__Proteobacteria; c__Alphaproteobacteria; o__Rhizobiales; f__Xanthobacteraceae; g__Bradyrhizobium
4a3f6cebd101849e5bf103a7702b2f03	0.000631743	0.00743292	0.00278204	0.016499	0	0.0998366	0.202498	0.122129	d__Bacteria; p__Firmicutes; c__Clostridia; o__Peptostreptococcales-Tissierellales; f__Peptostreptococcales-Tissierellales; g__Tissierella; s__uncultured_bacterium
c508be17d3b45f0d481d4ac699bec12b	0.000148933	0.00289866	0.00110221	0.0109831	0.0972465	0.409935	0.0488948	0.121888	d__Bacteria; p__Actinobacteriota; c__Actinobacteria; o__Corynebacteriales; f__Mycobacteriaceae; g__Mycobacterium
db7cf96d4bc55903b7efcb123aec7e03	4.93e-06	0.000291912	8.84e-06	0.000205668	0	0.458341	0.0904092	0.120678	d__Bacteria; p__Bacteroidota; c__Bacteroidia; o__Cytophagales; f__Microscillaceae; g__uncultured
b774006c8a84a6f256d7fb618d183e0b	0.000234737	0.00331432	0.00072126	0.00591491	0.379797	0	0	0.119953	d__Bacteria; p__Actinobacteriota; c__Actinobacteria; o__Micrococcales; f__Microbacteriaceae; g__Cryobacterium
43813747361644fc6e9d1c2f286923ef	0.000107026	0.00232678	0.000870185	0.00995017	0.0834635	0.464392	0.0369017	0.119953	d__Bacteria; p__Proteobacteria; c__Alphaproteobacteria; o__Rhizobiales; f__Xanthobacteraceae; g__uncultured; s__uncultured_Bradyrhizobium
d0e585b3fd1431c82b5d5a760f01dfd9	5.1e-05	0.00121965	0.000504386	0.00349228	0	0.301023	0.136998	0.119953	d__Bacteria; p__Proteobacteria; c__Alphaproteobacteria; o__Rhizobiales; f__Rhizobiales_Incertae_Sedis; g__uncultured; s__uncultured_Alphaproteobacteria
862720645f3767d0202818d0fb1f3cb3	2.19e-05	0.00072201	0.000120421	0.00137635	0	0.419011	0.100557	0.119711	d__Bacteria; p__Myxococcota; c__Polyangia; o__Polyangiales; f__Sandaracinaceae; g__uncultured
a1abdcec40674f48f15b66a0338d3370	3.63e-05	0.00102037	0.000701734	0.00339726	0	0.161856	0.175744	0.118018	d__Bacteria; p__Actinobacteriota; c__Actinobacteria; o__Micrococcales; f__Microbacteriaceae
9e2651273b557c82027a30d15c9f37fd	4.36e-05	0.0010875	0.000457716	0.00373971	0.343808	0.0378169	0	0.114632	d__Bacteria; p__Proteobacteria; c__Alphaproteobacteria; o__Rhizobiales; f__A0839; g__A0839; s__uncultured_proteobacterium
890c430ead9f39d8a3cb97f7534d48ed	2.26e-05	0.000709625	7.41e-05	0.000847962	0	0.180008	0.16329	0.11439	d__Bacteria; p__Proteobacteria; c__Gammaproteobacteria; o__Burkholderiales; f__Methylophilaceae; g__UBA6140; s__uncultured_bacterium
267d65b14e53321d92a2bd7a5ef7be46	0.000214254	0.00350603	0.00264528	0.0109568	0.35606	0.00756338	0	0.113665	d__Bacteria; p__Proteobacteria; c__Alphaproteobacteria; o__Rhizobiales; f__Xanthobacteraceae; g__Bradyrhizobium
71dc171aaf9702cab6424e3ab3d4bc25	0.000458789	0.0059117	0.00556775	0.0218931	0	0.0347916	0.206188	0.113665	d__Bacteria; p__Firmicutes; c__Bacilli; o__Lactobacillales; f__Vagococcaceae; g__Vagococcus
324d512ef6491fe43cb15ef6296a14fe	3.3e-05	0.000919295	0.000292383	0.00206239	0	0.184546	0.160523	0.113665	d__Bacteria; p__Firmicutes; c__Clostridia; o__Lachnospirales; f__Lachnospiraceae
f6a007c14d5043e340681e48e7aa35c9	7.22e-05	0.00156828	0.000275268	0.00309113	0	0.0121014	0.211724	0.112939	d__Bacteria; p__Firmicutes; c__Bacilli; o__Bacillales; f__Planococcaceae; g__Psychrobacillus
02619ac09d36b77af2439fd802c4dd69	0.000770815	0.00847668	0.00146992	0.0109046	0.354528	0	0	0.111972	d__Bacteria; p__Chloroflexi; c__TK10; o__TK10; f__TK10; g__TK10
4e1d8a0c8a854f9e9fa4db0623ef4634	2e-06	0.000192751	4.91e-06	0.000117506	0.352231	0	0	0.111247	d__Bacteria; p__Chloroflexi; c__Ktedonobacteria; o__Ktedonobacterales; f__Ktedonobacteraceae; g__G12-WMSP1; s__uncultured_Chloroflexi
5e1dab29839ba0b14b224148d38f992f	0.00460004	0.033024	0.023944	0.0851125	0.166161	0.296485	0.0207572	0.110763	d__Bacteria; p__Proteobacteria; c__Alphaproteobacteria; o__Rhizobiales; f__Xanthobacteraceae; g__Bradyrhizobium
6dc9851613958d6ebcf9050cf41f9987	0.000289328	0.00386796	0.000982987	0.00766231	0	0.0801718	0.186354	0.110521	d__Bacteria; p__Proteobacteria; c__Gammaproteobacteria; o__Xanthomonadales; f__Xanthomonadaceae
a5cff8c19b938cb4c52b771e2c6677e8	7.47e-06	0.000381185	2.52e-05	0.00046307	0	0.556665	0.0396694	0.109795	d__Bacteria; p__Bacteroidota; c__Bacteroidia; o__Chitinophagales; f__Chitinophagaceae; g__Terrimonas
7e2c9710346fac5bdc302bffcfd031ea	0.000398258	0.00546994	0.00291603	0.0188785	0.186836	0.278332	0.0096867	0.108586	d__Bacteria; p__Proteobacteria; c__Alphaproteobacteria; o__Rhizobiales; f__Xanthobacteraceae
5ca9d0cbcdfe6e4eb6edd51bf39753e8	9.45e-06	0.000405496	1.54e-05	0.000247694	0	0.316149	0.107938	0.107135	d__Bacteria; p__Bacteroidota; c__Bacteroidia; o__Cytophagales; f__Microscillaceae
c7cb588f09fb05bb67be157476191418	3.95e-05	0.00102519	0.000215643	0.00245726	0	0.0347916	0.191889	0.106168	d__Bacteria; p__Myxococcota; c__Polyangia; o__Polyangiales; f__Sandaracinaceae; g__Sandaracinus; s__uncultured_bacterium
7d6bb1fa72204e85256526da56f9873f	4.9e-05	0.0011587	0.0010934	0.00555738	0	0.0922732	0.174361	0.106168	d__Bacteria; p__Proteobacteria; c__Alphaproteobacteria; o__Rhizobiales; f__Rhizobiales_Incertae_Sedis; g__uncultured
3163ddef8669105d612f8f441017f539	0.000451576	0.00584931	0.0013316	0.00957616	0	0.173958	0.148991	0.105926	d__Bacteria; p__Proteobacteria; c__Gammaproteobacteria; o__Xanthomonadales; f__Rhodanobacteraceae; g__Ahniella
b1619969daebd46abd6f340a9ab512b9	1.92e-06	0.000186571	2.72e-06	8.14e-05	0.32926	0.00907606	0	0.105442	d__Bacteria; p__Acidobacteriota; c__Acidobacteriae; o__Subgroup_2; f__Subgroup_2; g__Subgroup_2; s__uncultured_Acidobacteriales
89ba95d4572cfdec180d691713a713c8	0.0020189	0.0176717	0.00507851	0.0267971	0.332323	0	0	0.104959	d__Bacteria; p__Bacteroidota; c__Bacteroidia; o__Cytophagales; f__Microscillaceae; g__uncultured
b6b04cba1be8e05aebaa1148a7a2974d	0.00115134	0.0117343	0.00515353	0.0245362	0.297865	0.0438676	0.00507399	0.103749	d__Bacteria; p__Actinobacteriota; c__Thermoleophilia; o__Gaiellales; f__uncultured; g__uncultured
c003c7a3829130dd8a8ac26508eb6042	1.31e-06	0.000166398	6.28e-06	0.000145087	0.322368	0.0105887	0	0.103508	d__Bacteria; p__Gemmatimonadota; c__Gemmatimonadetes; o__Gemmatimonadales; f__Gemmatimonadaceae; g__uncultured; s__uncultured_Gemmatimonadales
b8e960bc0d05238c3236c8b8efad07d3	0.00111437	0.0106914	0.00421206	0.0225922	0	0.0589944	0.179435	0.103508	d__Bacteria; p__Firmicutes; c__Clostridia; o__Peptostreptococcales-Tissierellales; f__Peptostreptococcaceae
7d2e85cdc78f695afd99d22677a7bce2	5.7e-05	0.00136405	0.000254287	0.00308764	0	0.0680704	0.172977	0.101573	d__Bacteria; p__Firmicutes; c__Clostridia; o__Lachnospirales; f__Lachnospiraceae; g__uncultured
820ed386b99f39908db180f3b3b4b1c1	1.32e-05	0.000530685	0.000489333	0.00415226	0.0153144	0.366068	0.0705746	0.100364	d__Bacteria; p__Bacteroidota; c__Bacteroidia; o__Chitinophagales; f__Chitinophagaceae
a9023ef982fe155e9291873480d45994	0.00046307	0.00559158	0.00584104	0.0219163	0	0.0363042	0.180357	0.100364	d__Bacteria; p__Proteobacteria; c__Gammaproteobacteria; o__Steroidobacterales; f__Steroidobacteraceae; g__Steroidobacter
cab3d3832f5d921a6e29fd6eaf9fd89a	0.000854543	0.00856415	0.00667801	0.0271593	0.00229716	0.046893	0.174361	0.0996382	d__Bacteria; p__Proteobacteria; c__Alphaproteobacteria; o__Rhizobiales; f__Devosiaceae; g__Devosia
2ded235f7bd9db7a5fac9b7e5c1a6f8e	1.42e-05	0.000534615	2.24e-05	0.000381792	0	0.140679	0.146684	0.0993964	d__Bacteria; p__Firmicutes; c__Clostridia; o__Peptostreptococcales-Tissierellales; f__Peptostreptococcaceae; g__Romboutsia
ef826e927c8aa5505e47dbe1cbc28c57	0.00011337	0.00213282	0.00128825	0.00671527	0.290974	0.0332789	0.00184509	0.0981872	d__Bacteria; p__Proteobacteria; c__Alphaproteobacteria; o__Rhizobiales; f__Xanthobacteraceae
ace0bc12321a1464a40890ed5d7ae668	0.00011099	0.00203544	0.000572702	0.00540149	0.0122515	0.323713	0.0802613	0.0977035	d__Bacteria; p__Firmicutes; c__Clostridia; o__Clostridiales; f__Clostridiaceae
a4fa5cdeb259847d03a3ee973f266837	3.46e-06	0.000242207	3.22e-05	0.000431306	0	0.363042	0.0738035	0.0967361	d__Bacteria; p__Bacteroidota; c__Bacteroidia; o__Cytophagales; f__Microscillaceae; g__uncultured
70832a992da894509bbdc2ad20569e5e	0.000112515	0.00200313	0.00108432	0.00716164	0	0.0801718	0.1596	0.0964943	d__Bacteria; p__Bacteroidota; c__Bacteroidia; o__Flavobacteriales; f__Flavobacteriaceae; g__Flavobacterium; s__Flavobacterium_terrigena
80f4d4652ce230a2fc9a76995bd765d4	8.8e-06	0.000412169	2.3e-05	0.000454293	0.297099	0.0105887	0	0.0955269	d__Bacteria; p__Proteobacteria; c__Alphaproteobacteria; o__Acetobacterales; f__Acetobacteraceae
50cbfd8b2970f0a1b33e47cba3b55d00	2.92e-05	0.000909837	6.94e-05	0.00119754	0	0.405397	0.0581202	0.0952851	d__Bacteria; p__Bacteroidota; c__Bacteroidia; o__Cytophagales; f__Microscillaceae; g__uncultured; s__bacterium
a7b5f30718b68884d1094263d800e2ce	6.44e-06	0.000339139	4.25e-05	0.000665749	0.277956	0.0393296	0.00138381	0.0948014	d__Bacteria; p__Proteobacteria; c__Gammaproteobacteria; o__Burkholderiales; f__Comamonadaceae
64a8e71dc61487b5be85e97836f40f90	0.000370239	0.0050848	0.00310387	0.0148452	0	0.0650451	0.1596	0.0940759	d__Bacteria; p__Firmicutes; c__Clostridia; o__Peptostreptococcales-Tissierellales; f__Peptostreptococcales-Tissierellales; g__Tissierella; s__uncultured_bacterium
f8a9138d7f957f578fd5b299d848d641	0.000558785	0.00629071	0.000981601	0.00875123	0	0.0211775	0.171132	0.0931085	d__Bacteria; p__Proteobacteria; c__Gammaproteobacteria; o__Steroidobacterales; f__Steroidobacteraceae; g__Steroidobacter
0fbcebdbf4e862157418aee5f9fb70c7	1.73e-05	0.000600852	0.000131592	0.00121479	0	0.205724	0.110705	0.090932	d__Bacteria; p__Firmicutes; c__Clostridia; o__Peptostreptococcales-Tissierellales; f__Peptostreptococcales-Tissierellales; g__Tissierella; s__uncultured_bacterium
a556b26ead6805d6e65820514c69175f	2.73e-05	0.000825512	6.66e-05	0.00103684	0.270299	0.0211775	0	0.0887554	d__Bacteria; p__Proteobacteria; c__Alphaproteobacteria; o__Rhizobiales; f__Xanthobacteraceae
580d409164cba73a91f039eea1de9084	8.36e-06	0.000391156	1.21e-05	0.00025619	0.276425	0	0	0.0873044	d__Bacteria; p__Acidobacteriota; c__Holophagae; o__Subgroup_7; f__Subgroup_7; g__Subgroup_7; s__uncultured_candidate
cfabcf867fd1fc8ea357357f65c524b7	2.54e-05	0.000782375	0.000263121	0.00187561	0	0.145217	0.122237	0.0873044	d__Bacteria; p__Proteobacteria; c__Alphaproteobacteria; o__Sphingomonadales; f__Sphingomonadaceae
e3c713367fb728bb01472bf37c871452	0.000935065	0.00901326	0.00495041	0.0233207	0	0.0484056	0.149452	0.0860951	d__Bacteria; p__Firmicutes; c__Bacilli; o__Lactobacillales; f__Vagococcaceae; g__Vagococcus
85a12b4971aa9823d7d28b77434b0547	2.97e-06	0.000217644	1.15e-05	0.00022815	0	0.307073	0.069652	0.0856115	d__Bacteria; p__Bacteroidota; c__Bacteroidia; o__Chitinophagales; f__Saprospiraceae; g__uncultured
1068603b900e697c2c356247c55e6734	7.42e-06	0.000364283	6.77e-05	0.000969473	0.00306288	0.405397	0.037363	0.0853696	d__Bacteria; p__Bacteroidota; c__Bacteroidia; o__Chitinophagales; f__Chitinophagaceae
ca3774dcf3d921d9a8d9f54b2897bca9	0.00251499	0.0209952	0.00843589	0.0397732	0.261876	0.0105887	0.000922543	0.0848859	d__Bacteria; p__Actinobacteriota; c__Actinobacteria; o__Frankiales; f__Geodermatophilaceae; g__Blastococcus
62d0e0b0484e2c5aaa1ef6b0b0e6151c	6.82e-05	0.00150335	0.000127921	0.0016626	0	0.2148	0.0964058	0.0848859	d__Bacteria; p__Proteobacteria; c__Alphaproteobacteria; o__Rhizobiales; f__A0839; g__A0839
0750f079ac1ef528d173386dfa0113b0	0.000109612	0.00202186	0.000309226	0.00358538	0	0.263206	0.0816451	0.0848859	d__Bacteria; p__Bdellovibrionota; c__Bdellovibrionia; o__Bdellovibrionales; f__Bdellovibrionaceae; g__OM27_clade; s__metagenome
5b5cd80aa5a53ef4bc0aa0a4fcc07306	4.97e-05	0.00108191	4.47e-05	0.000757676	0.204447	0.0952986	0.0064578	0.0831931	d__Bacteria; p__Acidobacteriota; c__Acidobacteriae; o__Acidobacteriales; f__uncultured; g__uncultured
82b045eab276e6cd850fe9804d6c47ed	3.18e-05	0.000893408	0.000118993	0.0016835	0	0.0302535	0.148991	0.0829512	d__Bacteria; p__Proteobacteria; c__Alphaproteobacteria; o__Caulobacterales; f__Caulobacteraceae; g__Phenylobacterium
1885976960d02bf06719d6a9c4676e7a	0.000192658	0.00312522	0.0013185	0.00742329	0	0.0317662	0.148529	0.0829512	d__Bacteria; p__Actinobacteriota; c__Actinobacteria; o__Micrococcales; f__Demequinaceae; g__Demequina
c097332810a7e6ee87cc8d55b5a4bed0	0.000180754	0.00290979	0.000519054	0.0046388	0	0.134628	0.113934	0.0812583	d__Bacteria; p__Proteobacteria; c__Alphaproteobacteria; o__Rhizobiales; f__Rhizobiales_Incertae_Sedis; g__uncultured; s__uncultured_Alphaproteobacteria
ed43246b195d60526cddbcb467eec786	0.000235802	0.00364468	0.00446549	0.0201437	0.232013	0.0423549	0.00184509	0.0810165	d__Bacteria; p__Proteobacteria; c__Alphaproteobacteria; o__Rhizobiales; f__Xanthobacteraceae; g__uncultured; s__uncultured_Hyphomicrobiaceae
0d1a57a7ed5dc337ca39c7caf89d7f17	0.000271656	0.00428111	0.00318873	0.0238672	0.0704463	0.304048	0.0179896	0.080291	d__Bacteria; p__Proteobacteria; c__Alphaproteobacteria; o__Rhizobiales; f__Xanthobacteraceae; g__uncultured
ad3463dc6d94ad6f1ba839ca600156ca	3.7e-05	0.000983677	0.000210283	0.0024034	0.241968	0.0166394	0.000922543	0.0795655	d__Bacteria; p__Proteobacteria; c__Alphaproteobacteria; o__Rhizobiales; f__Xanthobacteraceae; g__Bradyrhizobium
09b707948b808c9f38e2227e8c3bc999	0.000109992	0.00222145	0.000169993	0.00235514	0.235076	0.0181521	0.00415144	0.0793236	d__Bacteria; p__Proteobacteria; c__Gammaproteobacteria; o__Burkholderiales; f__Burkholderiaceae; g__Burkholderia-Caballeronia-Paraburkholderia
0a202ae0768a24c420d4de91f7f9b3c4	0.00199395	0.0138051	0.00733012	0.0289099	0	0.0786592	0.127311	0.0793236	d__Bacteria; p__Firmicutes; c__Clostridia; o__Oscillospirales; f__Ruminococcaceae; g__Paludicola; s__Paludicola_psychrotolerans
db69ec8dd33a7c325a88d6903a66ca1c	0.000135362	0.00235438	0.00163531	0.00883031	0	0.00302535	0.148991	0.0785981	d__Bacteria; p__Actinobacteriota; c__Actinobacteria; o__Micromonosporales; f__Micromonosporaceae; g__Allocatelliglobosispora; s__Allocatelliglobosispora_scoriae
fffa6f611d00b27c91946f27a0c7fd1c	9.5e-05	0.00208329	0.000135414	0.00197339	0	0.39027	0.0309052	0.0785981	d__Bacteria; p__Bacteroidota; c__Bacteroidia; o__Flavobacteriales; f__Flavobacteriaceae; g__Flavobacterium
15d2cd041982bdbfb6ee406d7b43e39b	1.42e-05	0.000581785	1.49e-05	0.000314973	0	0.46893	0.00691907	0.0785981	d__Bacteria; p__Proteobacteria; c__Gammaproteobacteria; o__Xanthomonadales; f__Rhodanobacteraceae; g__Rhodanobacter
c9dfc752a2c88ec5a210b4295c4fc8ca	1.92e-05	0.000668042	0.000205146	0.00209052	0.245796	0	0	0.0776307	d__Bacteria; p__Proteobacteria; c__Gammaproteobacteria; o__JG36-TzT-191; f__JG36-TzT-191; g__JG36-TzT-191; s__uncultured_proteobacterium
0ce9b5bd5d37693846fcb9a4849a231a	0.00652372	0.0364163	0.0173961	0.0601818	0	0.0242028	0.140688	0.0776307	d__Bacteria; p__Firmicutes; c__Clostridia; o__Peptostreptococcales-Tissierellales; f__Peptostreptococcales-Tissierellales; g__Tepidimicrobium; s__uncultured_Tepidimicrobium
ba2d209febeb6e1ff2dc8799229ba2e5	3.83e-05	0.00106874	0.000215047	0.00212355	0	0.366068	0.0359792	0.0773889	d__Bacteria; p__Myxococcota; c__Polyangia; o__Polyangiales; f__BIrii41; g__BIrii41; s__uncultured_delta
01f65ebf0509ce2c1edc6626778abb54	0.000260507	0.00408799	0.0005845	0.00700671	0.0275659	0.36758	0.0179896	0.0769052	d__Bacteria; p__Chloroflexi; c__KD4-96; o__KD4-96; f__KD4-96; g__KD4-96
6787718a44e0f6f33734b0049d1d7f72	0.00663285	0.0446133	0.0141516	0.0742428	0.103372	0.189085	0.0258312	0.0764215	d__Bacteria; p__Actinobacteriota; c__Actinobacteria; o__Corynebacteriales; f__Mycobacteriaceae; g__Mycobacterium
023ffa1874d0d229db1195c6a779a4f1	0.000202717	0.00288666	0.00176218	0.00981471	0	0.0484056	0.130079	0.0759379	d__Bacteria; p__Proteobacteria; c__Alphaproteobacteria; o__Rhizobiales; f__Beijerinckiaceae; g__Bosea
b8536b849dad3ca947621beb70cc0f67	0.000706158	0.00756737	0.000463663	0.00456149	0.143955	0.131603	0.0161445	0.0749705	d__Bacteria; p__Actinobacteriota; c__Acidimicrobiia; o__IMCC26256; f__IMCC26256; g__IMCC26256; s__uncultured_Ferrimicrobium
75ab18539e49a8fcba5fc2896c009da8	0.00108484	0.0103341	0.00365983	0.0212769	0.171521	0.102862	0.00738035	0.0744868	d__Bacteria; p__Verrucomicrobiota; c__Verrucomicrobiae; o__Chthoniobacterales; f__Xiphinematobacteraceae; g__Candidatus_Xiphinematobacter; s__uncultured_Verrucomicrobia
09bcaeeeaff6105322e704ed8557a4ad	0.0037057	0.0272035	0.0126001	0.0539867	0	0.0695831	0.120853	0.0744868	d__Bacteria; p__Proteobacteria; c__Alphaproteobacteria; o__Sphingomonadales; f__Sphingomonadaceae
600cc5b5869bd64439cc8f7b332ab0b6	0.001617	0.0153082	0.0058036	0.0307054	0.228185	0.0136141	0	0.074245	d__Bacteria; p__Chloroflexi; c__KD4-96; o__KD4-96; f__KD4-96; g__KD4-96
00fe8f77750ffc672d0fbd26f51accbb	0.000126998	0.00230324	0.000652606	0.00488138	0.224356	0.0166394	0	0.0735195	d__Bacteria; p__Acidobacteriota; c__Acidobacteriae; o__Acidobacteriales; f__uncultured; g__uncultured
a918684b118fb06a28c17fc04b32d1e4	0.000203318	0.00331112	0.000605545	0.00445306	0.194493	0.060507	0.00461272	0.0735195	d__Bacteria; p__Acidobacteriota; c__Acidobacteriae; o__Acidobacteriales; f__Acidobacteriaceae_(Subgroup_1); g__Granulicella
5b9729e9cf210e28aca71a069e905ca4	3.29e-06	0.000240492	1.04e-05	0.000248127	0.225887	0.00302535	0.00230636	0.0730358	d__Bacteria; p__Bacteroidota; c__Bacteroidia; o__Chitinophagales; f__Chitinophagaceae
085e0461537a74f2cf3d7bc2875ce546	0.00022386	0.00357425	0.000795837	0.00607019	0	0.140679	0.0964058	0.0730358	d__Bacteria; p__Proteobacteria; c__Alphaproteobacteria; o__Rhizobiales; f__Rhizobiaceae; g__Allorhizobium-Neorhizobium-Pararhizobium-Rhizobium; s__metagenome
77eef1bfc7a200f1cfd6a5b8295c24fa	0.000374603	0.0050474	0.00167433	0.00985232	0	0.0408423	0.125466	0.0723103	d__Bacteria; p__Bacteroidota; c__Bacteroidia; o__Chitinophagales; f__Chitinophagaceae; g__Flavitalea
5a685946cff6525084f5bd6478d0f6ce	0.00245333	0.0191261	0.00813844	0.0353725	0.228185	0	0	0.0720684	d__Bacteria; p__Actinobacteriota; c__Actinobacteria; o__Corynebacteriales; f__Mycobacteriaceae; g__Mycobacterium
c1cb84ec08de4982f4b6fa69f29a14ea	0.0011851	0.0125317	0.00378125	0.0290899	0.0482404	0.272282	0.0249087	0.0718266	d__Bacteria; p__Bacteroidota; c__Bacteroidia; o__Chitinophagales; f__Chitinophagaceae; g__Puia
7e6c014ca4b1bbc688478e5ad79158c6	7.91e-05	0.00146109	0.000323873	0.00255344	0.156207	0.122527	0.00184509	0.0698918	d__Bacteria; p__Proteobacteria; c__Alphaproteobacteria; o__uncultured; f__uncultured; g__uncultured
2ad33a72cca917142e6bdedb09af6902	0.000580653	0.00709433	0.00188643	0.0137596	0	0.0196648	0.12685	0.06965	d__Bacteria; p__Firmicutes; c__Clostridia; o__Peptostreptococcales-Tissierellales; f__Peptostreptococcales-Tissierellales; g__Peptoniphilus; s__swine_effluent
8d9d5ebc8569dcbc97c360f3f485c241	0.000129245	0.00232955	0.000410436	0.00330175	0.15927	0.105887	0.00415144	0.0694082	d__Bacteria; p__Acidobacteriota; c__Vicinamibacteria; o__Vicinamibacterales; f__uncultured; g__uncultured
7032e02db612dbb8a363647005ef983f	3.72e-05	0.00108501	8.49e-05	0.00130011	0.00076572	0.402372	0.00830289	0.0689245	d__Bacteria; p__Proteobacteria; c__Gammaproteobacteria; o__Burkholderiales; f__Oxalobacteraceae
d3858af1a4fe47ba014961b2b5bf251e	4.07e-05	0.00109464	0.000724885	0.00543738	0.212105	0	0.00184509	0.0679571	d__Bacteria; p__Bacteroidota; c__Bacteroidia; o__Chitinophagales; f__Chitinophagaceae; g__Puia
812cd91467a8651865b24c83b84632d9	9.46e-06	0.000387503	1.52e-05	0.000326411	0.210573	0	0	0.0665061	d__Bacteria; p__Chloroflexi; c__AD3; o__AD3; f__AD3; g__AD3; s__uncultured_bacterium
4b5f7ee4ba71ad693142c683eb24b164	4.33e-05	0.00109448	0.000703767	0.00384665	0.210573	0	0	0.0665061	d__Bacteria; p__Chloroflexi; c__AD3; o__AD3; f__AD3; g__AD3; s__uncultured_bacterium
63b5b46c5ff8f0d354a772a17716bf8a	0.00612582	0.03289	0.0169139	0.0594182	0	0.051431	0.111166	0.0665061	d__Bacteria; p__Firmicutes; c__Clostridia; o__Peptostreptococcales-Tissierellales; f__Peptostreptococcales-Tissierellales; g__Tissierella
d4d1f4fed595a30d6b6c5aa3da9a74a7	0.00118198	0.011001	0.00713974	0.0299416	0	0.127065	0.0867191	0.0657806	d__Bacteria; p__Proteobacteria; c__Gammaproteobacteria; o__Burkholderiales; f__Nitrosomonadaceae; g__IS-44
1315add51407b73268fd13fe930a9fd7	0.0072866	0.0414546	0.022225	0.0779436	0	0.0862225	0.0987121	0.0655387	d__Bacteria; p__Firmicutes; c__Clostridia; o__Clostridiales; f__Clostridiaceae; g__Haloimpatiens
7082df0abf0ddce9bd5feb6c2eb21f53	0.00092476	0.0100687	0.00319227	0.0192173	0.0926521	0.173958	0.0156832	0.0652969	d__Bacteria; p__Proteobacteria; c__Alphaproteobacteria; o__Rhizobiales; f__Xanthobacteraceae; g__uncultured
d77c7f3a668125fa710bbd7e1f187ab3	3.84e-05	0.000975784	7.08e-05	0.00115029	0.205979	0	0	0.065055	d__Bacteria; p__Verrucomicrobiota; c__Verrucomicrobiae; o__Chthoniobacterales; f__Xiphinematobacteraceae; g__Candidatus_Xiphinematobacter; s__uncultured_Verrucomicrobia
656ad4fbb87d418483d1fad740fcb620	5.95e-06	0.00032039	0.0001028	0.00114248	0	0.275307	0.0401306	0.065055	d__Bacteria; p__Actinobacteriota; c__Acidimicrobiia; o__IMCC26256; f__IMCC26256; g__IMCC26256
1aa3b2155c44ab0a46e835ca3d7af167	0.000393415	0.0040362	0.000575284	0.00558451	0.15927	0.0801718	0.0032289	0.0648132	d__Bacteria; p__Proteobacteria; c__Alphaproteobacteria; o__Rhizobiales; f__Xanthobacteraceae; g__Rhodoplanes
75028d1186dccbc8f92f8b0575bfd8c5	1.35e-05	0.00051381	3.74e-05	0.000622004	0.202916	0.00302535	0	0.0645714	d__Bacteria; p__Firmicutes; c__Clostridia; o__Clostridiales; f__Clostridiaceae; g__Clostridium_sensu_stricto_13
8b6344acbc21979da9ae46a733afd3fc	0.000912794	0.00973717	0.00389031	0.0231635	0.00153144	0.261693	0.042437	0.0645714	d__Bacteria; p__Proteobacteria; c__Gammaproteobacteria; o__Gammaproteobacteria_Incertae_Sedis; f__Unknown_Family; g__Acidibacter
b4ade07f6f31a0815ea6da7890e81d1c	0.00038533	0.00483328	0.004281	0.0162382	0.202916	0	0	0.0640877	d__Bacteria; p__Proteobacteria; c__Alphaproteobacteria; o__Rhizobiales; f__Xanthobacteraceae; g__Bradyrhizobium
8d180437cc2744ab33898320336430df	0.000189597	0.00315961	0.00109934	0.0078586	0.20215	0	0	0.0638458	d__Bacteria; p__Proteobacteria; c__Alphaproteobacteria; o__Elsterales; f__URHD0088; g__URHD0088; s__uncultured_bacterium
c34bcfd0ebf799aea7cb157e0b57946a	0.000110094	0.00212721	0.000805483	0.006746	0.19679	0.0060507	0	0.0631203	d__Bacteria; p__Proteobacteria; c__Alphaproteobacteria; o__Rhizobiales; f__Xanthobacteraceae
9e0898a700b8884656ac4c8714c6ee9b	2.9e-05	0.000817749	0.000361013	0.00201154	0	0.160344	0.0710358	0.0628785	d__Bacteria; p__Proteobacteria; c__Gammaproteobacteria; o__Xanthomonadales; f__Xanthomonadaceae; g__Arenimonas
312a360f74d10f0f9a077be444787f9d	0.000159017	0.00280225	0.0014533	0.00833053	0.19679	0	0	0.062153	d__Bacteria; p__Proteobacteria; c__Gammaproteobacteria; o__Burkholderiales; f__Nitrosomonadaceae; g__Ellin6067
d0e59ae5be7df17c125addeb544bdcfe	0.00172847	0.0152726	0.00747144	0.0373858	0.130172	0.0998366	0.0096867	0.062153	d__Bacteria; p__Proteobacteria; c__Gammaproteobacteria; o__Burkholderiales; f__Burkholderiaceae; g__Burkholderia-Caballeronia-Paraburkholderia; s__Caballeronia_terrestris
677f6874aad3308e1dd57f8fb1e9dbc4	6.63e-05	0.00139788	0.000110664	0.00168192	0.195259	0	0	0.0616693	d__Bacteria; p__Acidobacteriota; c__Acidobacteriae; o__Subgroup_2; f__Subgroup_2; g__Subgroup_2
5a07ee94c28703eaaa9a96056c8ed643	8.76e-05	0.00170057	0.000604062	0.00502986	0	0.14673	0.0728809	0.0616693	d__Bacteria; p__Acidobacteriota; c__Thermoanaerobaculia; o__Thermoanaerobaculales; f__Thermoanaerobaculaceae; g__Subgroup_10; s__metagenome
c95dbc06819236ce1574c362cbe18392	0.00036073	0.00490496	0.00574361	0.0212089	0.160801	0.060507	0.00184509	0.0614274	d__Bacteria; p__Acidobacteriota; c__Acidobacteriae; o__Acidobacteriales; f__uncultured; g__uncultured
e2a01459afe87b77d709327c57a103cd	0.00373282	0.0268372	0.0142874	0.0524804	0	0.0438676	0.103786	0.0614274	d__Bacteria; p__Proteobacteria; c__Gammaproteobacteria; o__Burkholderiales; f__Nitrosomonadaceae; g__Nitrosospira
f7a011bd6c159ee6ecf38696a7a29bb8	2.15e-05	0.000669041	6.23e-05	0.000982112	0.192196	0	0	0.0607019	d__Bacteria; p__Acidobacteriota; c__Vicinamibacteria; o__Vicinamibacterales; f__uncultured; g__uncultured
f40e32bfaedba2804e7babab9881b973	1.26e-05	0.000492087	0.000116691	0.00144704	0.188367	0.0060507	0	0.0604601	d__Bacteria; p__Chloroflexi; c__TK10; o__TK10; f__TK10; g__TK10
9765c403585b18b593b2fc1ccbca57ef	0.000301676	0.00399005	0.00209636	0.0101325	0.189899	0	0	0.0599764	d__Bacteria; p__Chloroflexi; c__KD4-96; o__KD4-96; f__KD4-96; g__KD4-96
33ebfb64c68504a4fe8a5a16f4c20cec	0.00387958	0.0265142	0.014217	0.049487	0	0.142192	0.0701133	0.0594927	d__Bacteria; p__Proteobacteria; c__Alphaproteobacteria; o__Dongiales; f__Dongiaceae; g__Dongia
10929b1caaeddeb0c633c6d86b39b26f	0.00795035	0.0421173	0.0235473	0.0803541	0	0.161856	0.0631942	0.059009	d__Bacteria; p__Myxococcota; c__Polyangia; o__Polyangiales; f__Polyangiaceae; g__uncultured; s__metagenome
d5eec37eeb573bd209bcc0367935b91f	2.57e-05	0.000777571	0.000196804	0.00210829	0.185304	0	0	0.0585254	d__Bacteria; p__Proteobacteria; c__Gammaproteobacteria; o__Burkholderiales; f__Nitrosomonadaceae; g__IS-44
0ba17c00eb297ce445e67ce267ea1da5	0.00161158	0.0132826	0.0061266	0.0281476	0.00612576	0.121014	0.0701133	0.0580417	d__Bacteria; p__Chloroflexi; c__KD4-96; o__KD4-96; f__KD4-96; g__KD4-96
e4650464e82887c4dfc37302817eb01f	0.00806089	0.0417504	0.0197573	0.074707	0	0.0574817	0.0931769	0.0580417	d__Bacteria; p__Proteobacteria; c__Gammaproteobacteria; o__Methylococcales; f__Methylomonadaceae
0d8cf6ad4a87063c821d173c1e6bb77b	0.000378345	0.00462345	0.000899042	0.00764153	0.183007	0	0	0.0577998	d__Bacteria; p__Acidobacteriota; c__Vicinamibacteria; o__Vicinamibacterales; f__uncultured; g__uncultured
f73e3aff11faa6cf3c4d250e5e886873	0.00471728	0.0298415	0.0174194	0.0626307	0.179179	0.0060507	0	0.057558	d__Bacteria; p__Acidobacteriota; c__Acidobacteriae; o__Subgroup_2; f__Subgroup_2; g__Subgroup_2
da8502ad2cd21e18d86799d1e8db50d0	0.00270444	0.0195942	0.00668926	0.0314501	0.182241	0	0	0.057558	d__Bacteria; p__Bacteroidota; c__Bacteroidia; o__Chitinophagales; f__Chitinophagaceae; g__Ferruginibacter; s__uncultured_Chitinophagaceae
e56ce5ac02fb8ef9d4d7db2e636fd4e8	5.92e-05	0.00134672	0.00021209	0.00264591	0.17535	0.0121014	0	0.0573162	d__Bacteria; p__Acidobacteriota; c__Acidobacteriae; o__Acidobacteriales; f__uncultured; g__uncultured; s__uncultured_Candidatus
4d828a3f893cd6d624b9b0f2dfd5faf5	2.11e-05	0.000659886	0.000121141	0.00154258	0.181476	0	0	0.0573162	d__Bacteria; p__Proteobacteria; c__Gammaproteobacteria; o__Burkholderiales; f__Burkholderiaceae; g__Burkholderia-Caballeronia-Paraburkholderia
093aee81e546646284d1033b7512bd0c	0.00104143	0.0108783	0.0119513	0.043289	0.166927	0.0272282	0	0.0570743	d__Bacteria; p__Proteobacteria; c__Alphaproteobacteria; o__Rhizobiales; f__KF-JG30-B3; g__KF-JG30-B3
4cf59be163a398972e88628c33713250	0.00264593	0.0186344	0.00683235	0.0308018	0	0.060507	0.089948	0.0568325	d__Bacteria; p__Bacteroidota; c__Bacteroidia; o__Sphingobacteriales; f__Sphingobacteriaceae; g__Pedobacter; s__Pedobacter_nyackensis
21db6bd0afb548103bb5e8466bc577b6	0.00036394	0.00529544	0.00084519	0.0073171	0	0.296485	0.0179896	0.0568325	d__Bacteria; p__Proteobacteria; c__Alphaproteobacteria; o__Rhizobiales; f__Xanthobacteraceae; g__Bradyrhizobium
b292c15067b9866c2afd38442ab5ac39	0.00270032	0.0208428	0.017468	0.0520222	0.168458	0.0060507	0.00461272	0.0565906	d__Bacteria; p__Proteobacteria; c__Gammaproteobacteria; o__Burkholderiales; f__Comamonadaceae; g__Rhizobacter
3d748eab1aa8fc4c59f16761df321d13	0.0112371	0.0481556	0.0113097	0.053883	0.100309	0.124039	0.0096867	0.0565906	d__Bacteria; p__Actinobacteriota; c__Actinobacteria; o__Corynebacteriales; f__Mycobacteriaceae; g__Mycobacterium
058b08703e53f103c473a27b03cecd61	0.00277116	0.0202719	0.0185134	0.0580186	0	0.131603	0.0673457	0.0563488	d__Bacteria; p__Proteobacteria; c__Gammaproteobacteria; o__Burkholderiales; f__Nitrosomonadaceae; g__Ellin6067
2b650e57061703263efad960748f5663	0.000347908	0.00457812	0.00263499	0.0120757	0	0.0756338	0.0834902	0.0558651	d__Bacteria; p__Bacteroidota; c__Bacteroidia; o__Flavobacteriales; f__Flavobacteriaceae; g__Flavobacterium
1f2b1e6f3d5ae6791a956421538da4b5	0.000934206	0.00995872	0.00368	0.01984	0.176116	0	0	0.0556233	d__Bacteria; p__Chloroflexi; c__TK10; o__TK10; f__TK10; g__TK10
e5520a99fc64fd5a321c4962d22ca9b2	0.000202609	0.0031165	0.00157058	0.00800776	0.0038286	0.143704	0.0599653	0.0556233	d__Bacteria; p__Proteobacteria; c__Alphaproteobacteria; o__Rhizobiales; f__Rhizobiaceae; g__Allorhizobium-Neorhizobium-Pararhizobium-Rhizobium
902f4ab5b38d1bc63eab6769165dd503	0.000395107	0.00471584	0.00152713	0.00926112	0	0.124039	0.0668844	0.0548977	d__Bacteria; p__Bacteroidota; c__Bacteroidia; o__Chitinophagales; f__Saprospiraceae; g__uncultured
8c0c4c85f1f3593c07a4f5e9437185b4	5.81e-06	0.000308386	8.92e-05	0.000959205	0.172287	0	0	0.0544141	d__Bacteria; p__Chloroflexi; c__TK10; o__TK10; f__TK10; g__TK10
58a04cfb2e243d7c04a4e4f2c99b4f6c	4.92e-05	0.00120017	0.000399953	0.0040166	0	0.234465	0.0318277	0.0541722	d__Bacteria; p__Proteobacteria; c__Gammaproteobacteria; o__Burkholderiales; f__Methylophilaceae
848d95eb9016d53c5a6a9efb86f7c342	0.000498702	0.00500931	0.00033536	0.00321277	0.107967	0.102862	0.00553526	0.0534467	d__Bacteria; p__Acidobacteriota; c__Vicinamibacteria; o__Vicinamibacterales; f__uncultured; g__uncultured
e169951bd7f1cd396bd22d2d185e9004	1.59e-05	0.000574007	7.49e-05	0.00115836	0.168458	0	0	0.0532049	d__Bacteria; p__Actinobacteriota; c__Actinobacteria; o__Micrococcales; f__Micrococcaceae
8d7f30e571ec66dcc1aba3250b8e0128	0.00131775	0.0120599	0.00221676	0.015068	0.168458	0	0	0.0532049	d__Bacteria; p__Chloroflexi; c__KD4-96; o__KD4-96; f__KD4-96; g__KD4-96; s__uncultured_bacterium
e9aca6792f210ae69c7a7908fac6ca17	0.0067641	0.0421501	0.019795	0.0789897	0	0.136141	0.0599653	0.0532049	d__Bacteria; p__Bacteroidota; c__Bacteroidia; o__Chitinophagales; f__Chitinophagaceae; g__Ferruginibacter; s__uncultured_prokaryote
c36aa85fbf740d4ce00193ce814f4c6d	0.0095698	0.0460646	0.0249787	0.0812195	0	0.140679	0.0581202	0.052963	d__Bacteria; p__Firmicutes; c__Clostridia; o__Peptostreptococcales-Tissierellales; f__Peptostreptococcaceae; g__Romboutsia
e4637a6afba08ed255edc1cd7ca0bef9	0.0016731	0.0148613	0.00754191	0.030714	0.166927	0	0	0.0527212	d__Bacteria; p__Bacteroidota; c__Bacteroidia; o__Chitinophagales; f__Chitinophagaceae; g__uncultured
875eb370df31a71116f1b0c672ceadcf	0.00100886	0.0104639	0.00264722	0.0181006	0.16463	0.00453803	0	0.0527212	d__Bacteria; p__Proteobacteria; c__Gammaproteobacteria; o__Burkholderiales; f__Nitrosomonadaceae; g__IS-44
22c1e1747a5195f76baf43fded671999	0.00645167	0.033273	0.0116392	0.0468327	0.16463	0.00302535	0	0.0524793	d__Bacteria; p__Actinobacteriota; c__Thermoleophilia; o__Gaiellales; f__uncultured; g__uncultured
c7c45736bfa4df1c2f070e2c7655ae20	0.00304666	0.0211613	0.00971467	0.0430536	0	0.0589944	0.0816451	0.0522375	d__Bacteria; p__Actinobacteriota; c__Actinobacteria; o__Micrococcales; f__Microbacteriaceae; g__Agromyces
2ccce49978029b38a03f1c539d70c694	0.00729006	0.043561	0.0102433	0.0501605	0.16463	0	0	0.0519957	d__Bacteria; p__Acidobacteriota; c__Vicinamibacteria; o__Vicinamibacterales; f__uncultured; g__uncultured
b815f73aa96b26c99d0297a69884502a	0.000828993	0.00906931	0.00528129	0.0342867	0.0589605	0.173958	0.0106092	0.0519957	d__Bacteria; p__Proteobacteria; c__Alphaproteobacteria; o__Rhizobiales; f__Xanthobacteraceae; g__uncultured
6f28b01f15a6d71556845913eac992a8	0.000768508	0.00807104	0.00566794	0.0281687	0.00153144	0.154293	0.0512012	0.0519957	d__Bacteria; p__Proteobacteria; c__Gammaproteobacteria; o__R7C24; f__R7C24; g__R7C24
3618c7fbfa61c7f718258bf2c9f9173c	0.0054904	0.0320232	0.0150581	0.0577608	0	0.122527	0.0618104	0.0519957	d__Bacteria; p__Bacteroidota; c__Bacteroidia; o__Cytophagales; f__Hymenobacteraceae; g__Adhaeribacter
85c7e8de2adb91926042dfb85aaaafb1	0.000552908	0.00622057	0.00102443	0.00938684	0.163098	0	0	0.051512	d__Bacteria; p__Acidobacteriota; c__Blastocatellia; o__Pyrinomonadales; f__Pyrinomonadaceae; g__RB41
32c6f41107674bc0a598d83d4e883ca0	0.00123269	0.0113437	0.00551348	0.024952	0.163098	0	0	0.051512	d__Bacteria; p__Chloroflexi; c__Ktedonobacteria; o__B12-WMSP1; f__B12-WMSP1; g__B12-WMSP1; s__uncultured_Chloroflexi
ee2908c1e6d01de0deb15b6972b29c65	0.00438993	0.0280799	0.00587074	0.0373857	0.052069	0.190597	0.00830289	0.0512701	d__Bacteria; p__Actinobacteriota; c__Thermoleophilia; o__Solirubrobacterales; f__67-14; g__67-14
38fcedc16ff0469b36e2d2d82c6ba483	0.000673496	0.00779024	0.00336065	0.0231433	0.0168458	0.220851	0.020296	0.0512701	d__Bacteria; p__Bacteroidota; c__Bacteroidia; o__Chitinophagales; f__Chitinophagaceae; g__uncultured; s__Panacibacter_ginsenosidivorans
07fe7d583c95f517ec7cb5ee2dc5e5c8	0.00271283	0.0194119	0.00539763	0.0323015	0	0.0226901	0.089948	0.0507865	d__Bacteria; p__Actinobacteriota; c__Actinobacteria; o__Micrococcales; f__Microbacteriaceae
4a9259bb31512f5dd36b43b7a8e72b97	8.96e-05	0.00191111	0.000653143	0.0065257	0	0.211775	0.032289	0.0507865	d__Bacteria; p__Bacteroidota; c__Bacteroidia; o__Chitinophagales; f__Chitinophagaceae; g__Parasegetibacter; s__metagenome
f094217ad8020f5e9c35c6110028e10b	0.000278768	0.00402543	0.00153415	0.0104054	0.160036	0	0	0.0505446	d__Bacteria; p__Acidobacteriota; c__Acidobacteriae; o__Acidobacteriales; f__Acidobacteriaceae_(Subgroup_1); g__Acidipila
24f0425af2d39988ac1bb688c370b2ca	0.00318926	0.0236221	0.0145181	0.055909	0.155441	0.00907606	0	0.0505446	d__Bacteria; p__Acidobacteriota; c__Vicinamibacteria; o__Vicinamibacterales; f__uncultured; g__uncultured
cc5835c9e55d13e3349fbf1dfdaec7a2	0.00450608	0.0297057	0.0145142	0.0524543	0.15927	0	0	0.0503028	d__Bacteria; p__Acidobacteriota; c__Holophagae; o__Subgroup_7; f__Subgroup_7; g__Subgroup_7; s__uncultured_proteobacterium
cbea89b32b89f54dd07c5c4c689cbd5a	0.000425865	0.00544942	0.00182512	0.0125144	0.156973	0.00302535	0	0.0500609	d__Bacteria; p__Actinobacteriota; c__Actinobacteria; o__Frankiales; f__Acidothermaceae; g__Acidothermus; s__uncultured_Thermomonosporaceae
bad58db810547998e17ee3290f801ace	2.35e-05	0.000742387	0.000164629	0.00198006	0	0.17547	0.0415144	0.0498191	d__Bacteria; p__Proteobacteria; c__Alphaproteobacteria; o__Dongiales; f__Dongiaceae; g__Dongia; s__Azospirillum_sp.
e0f363924bd162f57b39e6cff4bb426e	0.000146352	0.00228106	0.000629871	0.00551316	0	0.166394	0.0438208	0.0495773	d__Bacteria; p__Chloroflexi; c__Anaerolineae; o__Caldilineales; f__Caldilineaceae; g__uncultured
052fa49976e532b62f531f0c8f73e296	0.00365415	0.0247498	0.0144693	0.0539629	0.155441	0	0	0.0490936	d__Bacteria; p__Bacteroidota; c__Bacteroidia; o__Chitinophagales; f__Chitinophagaceae
5e9c0a293f0196cee3a69285883b8765	1.25e-05	0.000486795	6.56e-05	0.00100988	0.155441	0	0	0.0490936	d__Bacteria; p__Chloroflexi; c__Ktedonobacteria; o__Ktedonobacterales; f__JG30-KF-AS9; g__JG30-KF-AS9; s__uncultured_soil
9e4e4e6181a2da80eb204f32a70906cc	0.000516403	0.0060859	0.00323755	0.0233886	0.0313945	0.201186	0.0133769	0.0490936	d__Bacteria; p__Proteobacteria; c__Gammaproteobacteria; o__WD260; f__WD260; g__WD260; s__uncultured_bacterium
6b0f7fcbe47e53b250883c57879f30ec	0.000645203	0.00637041	0.00227727	0.0136814	0	0.0196648	0.0876416	0.0490936	d__Bacteria; p__Proteobacteria; c__Alphaproteobacteria; o__Caulobacterales; f__Caulobacteraceae; g__Phenylobacterium
64b0c9bca4e06e2ff1c5b4fabeee815d	0.00175593	0.0139052	0.00628456	0.0382802	0.0398175	0.173958	0.0161445	0.0488517	d__Bacteria; p__Proteobacteria; c__Alphaproteobacteria; o__Micropepsales; f__Micropepsaceae; g__uncultured
dfb56a57cc128b50957fb7b3a8d972a9	0.000335199	0.00462064	0.000962493	0.0093267	0.150847	0.00151268	0.000922543	0.0483681	d__Bacteria; p__Acidobacteriota; c__Vicinamibacteria; o__Vicinamibacterales; f__uncultured; g__uncultured
4f2e54b6652ccd21484fc0a41e70b5ca	1.57e-05	0.000548009	9.64e-05	0.00130551	0.150847	0	0	0.0476425	d__Bacteria; p__Actinobacteriota; c__Actinobacteria; o__Streptomycetales; f__Streptomycetaceae; g__Streptomyces
1b1676609d2b7ee72d1c3961eec1a9e1	0.00811973	0.0404961	0.0209231	0.069372	0	0.155806	0.0433595	0.0476425	d__Bacteria; p__Chloroflexi; c__TK10; o__TK10; f__TK10; g__TK10; s__metagenome
eb7dbb6c1d22deebd538d10e25af23b9	4.17e-05	0.000930558	0.000107172	0.00140351	0	0.136141	0.0488948	0.0474007	d__Bacteria; p__Proteobacteria; c__Alphaproteobacteria; o__Rhizobiales; f__Xanthobacteraceae; g__uncultured; s__uncultured_Caulobacterales
dee3af30c33b48498800d08862ef7815	3.71e-05	0.00104013	0.000312281	0.00346685	0.00459432	0.208749	0.0235249	0.0471589	d__Bacteria; p__Actinobacteriota; c__Acidimicrobiia; o__IMCC26256; f__IMCC26256; g__IMCC26256
c5d036d1a29da67a09b3fde8182b7380	0.00523972	0.0309038	0.0150045	0.0559496	0	0.0347916	0.0793387	0.0471589	d__Bacteria; p__Proteobacteria; c__Alphaproteobacteria; o__Rhizobiales; f__Beijerinckiaceae; g__Methylocystis
a3534b80fc66eb9e6301eb58b53180a3	0.00170385	0.0167051	0.0111475	0.0508646	0.0122515	0.207237	0.0189121	0.046917	d__Bacteria; p__Actinobacteriota; c__Actinobacteria; o__Kineosporiales; f__Kineosporiaceae; g__Kineosporia
c17256b4bddd35af885812fdaae12210	0.0007078	0.00793015	0.0019234	0.0139946	0	0.258668	0.0106092	0.046917	d__Bacteria; p__Acidobacteriota; c__Vicinamibacteria; o__Vicinamibacterales; f__Vicinamibacteraceae; g__Vicinamibacteraceae; s__uncultured_Geothrix
0d78dd99e3e3d8c40ddbfbb869175b96	0.00012748	0.00193841	0.000192406	0.00251111	0.147018	0	0	0.0464333	d__Bacteria; p__Acidobacteriota; c__Vicinamibacteria; o__Vicinamibacterales; f__uncultured; g__uncultured
0639a8dc2c7e754c8f330be9bc6a4aab	0.000601771	0.00679801	0.00383474	0.0168369	0.147018	0	0	0.0464333	d__Bacteria; p__Verrucomicrobiota; c__Verrucomicrobiae; o__Chthoniobacterales; f__Xiphinematobacteraceae; g__Candidatus_Xiphinematobacter
1a6951a8f93af9818fb457fafed8c46f	0.00164264	0.0146709	0.00360087	0.0271737	0.0183773	0.196648	0.0175283	0.0464333	d__Bacteria; p__Bacteroidota; c__Bacteroidia; o__Chitinophagales; f__Chitinophagaceae; g__Puia
30473fcf81304d742575cc46f42a333e	0.00851397	0.0435672	0.02599	0.0818002	0	0.0287408	0.0761098	0.0444986	d__Bacteria; p__Firmicutes; c__Bacilli; o__Erysipelotrichales; f__Erysipelotrichaceae; g__Erysipelothrix; s__Erysipelothrix_inopinata
5ce7024ea89c8b6eef04bdbf026c530f	0.000315686	0.00420906	0.00505766	0.0235645	0.139361	0	0	0.0440149	d__Bacteria; p__Actinobacteriota; c__Acidimicrobiia; o__IMCC26256; f__IMCC26256; g__IMCC26256
bbb3f5f709599ddcbc0fef5397eddb99	0.000789709	0.00851523	0.00518651	0.0254816	0.139361	0	0	0.0440149	d__Bacteria; p__Actinobacteriota; c__Actinobacteria; o__Pseudonocardiales; f__Pseudonocardiaceae; g__Pseudonocardia
4f0fdf1fd59635b9fcccdec19a075556	0.00369831	0.0245522	0.011648	0.0460699	0	0.00453803	0.0825676	0.0440149	d__Bacteria; p__Proteobacteria; c__Gammaproteobacteria; o__Burkholderiales; f__Comamonadaceae; g__Polaromonas
6517f08f4fcacec406f2505b3c70294a	0.000155916	0.0026764	0.000522732	0.00541108	0	0.110425	0.0502786	0.0440149	d__Bacteria; p__Proteobacteria; c__Gammaproteobacteria; o__Xanthomonadales; f__Rhodanobacteraceae
e593004f8db7b2d5cfdeb8663efcab09	4.52e-05	0.00123149	0.000178151	0.00255263	0	0.249592	0.00784162	0.0440149	d__Bacteria; p__Acidobacteriota; c__Vicinamibacteria; o__Vicinamibacterales; f__Vicinamibacteraceae; g__Vicinamibacteraceae
f86e355c249f0c64ded075a41be1b07c	0.00477628	0.0271427	0.0101259	0.0517588	0.0467089	0.158831	0.00691907	0.0437731	d__Bacteria; p__Acidobacteriota; c__Acidobacteriae; o__Bryobacterales; f__Bryobacteraceae; g__Bryobacter; s__uncultured_Acidobacteria
a65b820b8bc99a822e8f47972dee01ed	0.00284674	0.0195135	0.00615493	0.0319093	0	0.0544563	0.0668844	0.0437731	d__Bacteria; p__Firmicutes; c__Clostridia; o__Peptostreptococcales-Tissierellales; f__Peptostreptococcales-Tissierellales
884c8b699aa210894759d60ecfdc1e4a	0.00292495	0.0213907	0.00835694	0.0378609	0	0.155806	0.0359792	0.0437731	d__Bacteria; p__Proteobacteria; c__Gammaproteobacteria; o__PLTA13; f__PLTA13; g__PLTA13
fa89d357e5523d87fbf436455bdf6826	0.00393183	0.0284427	0.013175	0.0620172	0.13783	0	0	0.0435313	d__Bacteria; p__Chloroflexi; c__TK10; o__TK10; f__TK10; g__TK10
f75400d63e6375f627da23f4d1284d87	0.00174709	0.0155099	0.00903463	0.0350756	0.13783	0	0	0.0435313	d__Bacteria; p__Proteobacteria; c__Alphaproteobacteria; o__Rhizobiales; f__Labraceae; g__Labrys; s__Labrys_monachus
a6294d6b093a3985929a07a919f2bc35	0.00034965	0.0047969	0.000955442	0.00810893	0.137064	0	0	0.0432894	d__Bacteria; p__Chloroflexi; c__TK10; o__TK10; f__TK10; g__TK10; s__bacterium_Ellin6543
9ed19457cb4d8bfe01a35771ba2304f9	0.000612845	0.00704095	0.00883384	0.028079	0.136298	0	0	0.0430476	d__Bacteria; p__Proteobacteria; c__Gammaproteobacteria; o__Gammaproteobacteria_Incertae_Sedis; f__Unknown_Family; g__Acidibacter
06206d38bf9c23649457e783a7b42509	0.000222665	0.0033399	0.000238914	0.0031774	0.135532	0	0	0.0428057	d__Bacteria; p__Chloroflexi; c__AD3; o__AD3; f__AD3; g__AD3
97f0eda8209b51d442f3543293c7056b	0.00858612	0.0490453	0.0321987	0.0983059	0.114858	0.0151268	0.00784162	0.0428057	d__Bacteria; p__Proteobacteria; c__Gammaproteobacteria; o__Burkholderiales; f__Burkholderiaceae; g__Burkholderia-Caballeronia-Paraburkholderia
72b6014d47dd97d32e53fb7465a496e2	0.0035932	0.0261444	0.0200619	0.0695558	0.134767	0	0	0.0425639	d__Bacteria; p__Bacteroidota; c__Bacteroidia; o__Chitinophagales; f__Chitinophagaceae
5581d03c479898c5afa94c8265a9e96b	0.00543514	0.0332831	0.0178567	0.0662466	0.133235	0	0.000922543	0.0425639	d__Bacteria; p__Actinobacteriota; c__Thermoleophilia; o__Solirubrobacterales; f__Solirubrobacteraceae; g__Conexibacter
29322453f301bd183f9506a15ecace9b	0.000147951	0.00262167	0.000396567	0.00464924	0	0.205724	0.0184509	0.0425639	d__Bacteria; p__Proteobacteria; c__Gammaproteobacteria; o__R7C24; f__R7C24; g__R7C24; s__metagenome
3b0fac3b5cfe155eb5c376f193946c39	0.00814215	0.0418643	0.0232805	0.0737829	0.00076572	0.0589944	0.0622717	0.0423221	d__Bacteria; p__Bacteroidota; c__Bacteroidia; o__Chitinophagales; f__Chitinophagaceae; g__Ferruginibacter
08562ab9b587bbd3cfe9081440916678	0.00417183	0.026106	0.0207299	0.0658068	0	0.0756338	0.057659	0.0423221	d__Bacteria; p__Firmicutes; c__Clostridia; o__Clostridiales; f__Clostridiaceae; g__Clostridium_sensu_stricto_1; s__Clostridium_gasigenes
25dbf7f116474901ef8d77aa416ce54e	0.000879873	0.00881132	0.00348781	0.0166702	0.133235	0	0	0.0420802	d__Bacteria; p__Actinobacteriota; c__Actinobacteria; o__Micromonosporales; f__Micromonosporaceae; g__Actinoplanes
5a3d36e6ed629a69ec555acb69cede6d	0.00317304	0.0239663	0.0186303	0.0600978	0.0336917	0.178496	0.00553526	0.0420802	d__Bacteria; p__Actinobacteriota; c__Actinobacteria; o__Micrococcales; f__Microbacteriaceae
ad145ce510023696ee18aaf4ec508935	0.00762348	0.0390948	0.0200927	0.0691206	0.13247	0	0	0.0418384	d__Bacteria; p__Chloroflexi; c__Ktedonobacteria; o__B12-WMSP1; f__B12-WMSP1; g__B12-WMSP1
665594c4ab49e87bd498ff9c9242aae4	0.000200071	0.00333115	0.00135495	0.011553	0.00689148	0.19211	0.0170671	0.0418384	d__Bacteria; p__Acidobacteriota; c__Vicinamibacteria; o__Vicinamibacterales; f__uncultured; g__uncultured
b75bfd71ba230c2d60ae2d6f6b25167f	0.000128331	0.00235939	0.000886026	0.00781449	0	0.180008	0.0244474	0.0415965	d__Bacteria; p__Bacteroidota; c__Bacteroidia; o__Cytophagales; f__Microscillaceae
34580af52da30a27e520c796ba17eac1	0.000250852	0.00330201	0.0034903	0.0103028	0.130938	0	0	0.0413547	d__Bacteria; p__Actinobacteriota; c__Acidimicrobiia; o__IMCC26256; f__IMCC26256; g__IMCC26256
43069287eb7e29e831d82f2b773d4942	0.000378462	0.00483639	0.00134472	0.0103823	0	0.0181521	0.0728809	0.0411129	d__Bacteria; p__Proteobacteria; c__Gammaproteobacteria; o__Burkholderiales; f__Nitrosomonadaceae; g__Ellin6067
9f3d1e339a247c83faec0a2a735f7aec	0.000950813	0.0102586	0.00153636	0.0119893	0	0.23749	0.00599653	0.0411129	d__Bacteria; p__Bacteroidota; c__Bacteroidia; o__Chitinophagales; f__Chitinophagaceae; g__Terrimonas
4ff29b526fb6fac3c7ea1946a6948ce7	0.000417969	0.00520634	0.00292906	0.017154	0	0.167907	0.0267538	0.040871	d__Bacteria; p__Bacteroidota; c__Bacteroidia; o__Chitinophagales; f__Chitinophagaceae; g__uncultured
8cb03dc986f715834454fc74da876de6	0.00749166	0.0385148	0.026989	0.0785395	0.0658519	0.1074	0.00507399	0.0406292	d__Bacteria; p__Proteobacteria; c__Gammaproteobacteria; o__Gammaproteobacteria_Incertae_Sedis; f__Unknown_Family; g__Acidibacter
74d6198f0c9586cbfd80b8bd403aa8bf	0.00436899	0.0317502	0.0238115	0.0849805	0.0620233	0.119501	0.0032289	0.0403873	d__Bacteria; p__Chloroflexi; c__KD4-96; o__KD4-96; f__KD4-96; g__KD4-96
38b086715f63ac0a8307aabbd5fadedb	0.00732757	0.0388079	0.0193077	0.0669752	0	0.00907606	0.0742647	0.0403873	d__Bacteria; p__Firmicutes; c__Clostridia; o__Oscillospirales; f__[Eubacterium]_coprostanoligenes_group; g__[Eubacterium]_coprostanoligenes_group
e416cd316880d9dd4d36e580d3f12439	0.00029472	0.00422514	0.00114093	0.0101295	0	0.183034	0.0207572	0.0401455	d__Bacteria; p__Proteobacteria; c__Alphaproteobacteria; o__Dongiales; f__Dongiaceae; g__Dongia
ff2555b12f05d63f85a457eac7bdd5be	0.000776055	0.00858865	0.00557154	0.0270985	0.124812	0.00302535	0	0.0399037	d__Bacteria; p__Proteobacteria; c__Alphaproteobacteria; o__Rhizobiales
2f406e4fe7d40f8a33fb19b11a15f3f1	0.00450958	0.0295064	0.0260505	0.0719519	0.125578	0	0	0.0396618	d__Bacteria; p__Verrucomicrobiota; c__Verrucomicrobiae; o__Chthoniobacterales; f__Xiphinematobacteraceae; g__Candidatus_Xiphinematobacter
43a8304f94a2858c0407e512fdc30a46	0.0034531	0.0237722	0.0117573	0.0486494	0	0.0226901	0.0687295	0.0396618	d__Bacteria; p__Firmicutes; c__Clostridia; o__Peptostreptococcales-Tissierellales; f__Peptostreptococcales-Tissierellales; g__Tissierella
f611b251b13b1ee8e1cda2c497e99a90	0.00182182	0.015336	0.00859397	0.0343649	0	0.0801718	0.0512012	0.0396618	d__Bacteria; p__Chloroflexi; c__KD4-96; o__KD4-96; f__KD4-96; g__KD4-96
52e29bbbfeaee61f503750fa10b2c619	0.000625389	0.00640484	0.00562858	0.0214369	0.124812	0	0	0.03942	d__Bacteria; p__Proteobacteria; c__Alphaproteobacteria; o__Rhizobiales; f__Beijerinckiaceae; g__Roseiarcus; s__uncultured_bacterium
5936124be4982cafb673bb6bb42fd806	0.000178118	0.00295688	0.000892683	0.00724763	0.00459432	0.170932	0.020296	0.03942	d__Bacteria; p__Proteobacteria; c__Gammaproteobacteria; o__Gammaproteobacteria_Incertae_Sedis; f__Unknown_Family; g__Acidibacter; s__uncultured_proteobacterium
3bf93194d73073fd8ce3586fe561a85f	0.00780429	0.0422542	0.0213934	0.0770875	0	0.0287408	0.0659618	0.0391781	d__Bacteria; p__Proteobacteria; c__Alphaproteobacteria; o__Rhizobiales; f__Xanthobacteraceae; g__Afipia
7a8f4e5a1b09add97802fde9fc11e8ab	0.00308029	0.0221517	0.00901253	0.0382488	0.122515	0	0	0.0386944	d__Bacteria; p__Verrucomicrobiota; c__Verrucomicrobiae; o__Chthoniobacterales; f__Xiphinematobacteraceae; g__Candidatus_Xiphinematobacter
5539eecea21129202d2874688685c26d	0.00243043	0.017118	0.00565672	0.0290733	0.12175	0	0	0.0384526	d__Bacteria; p__Gemmatimonadota; c__Gemmatimonadetes; o__Gemmatimonadales; f__Gemmatimonadaceae; g__uncultured; s__uncultured_actinobacterium
f6590b64e82191f8838e743c8d7d3269	0.00400049	0.0257292	0.0106687	0.0486335	0	0.0196648	0.0673457	0.0384526	d__Bacteria; p__Proteobacteria; c__Alphaproteobacteria; o__Rhizobiales; f__Kaistiaceae; g__Kaistia; s__Kaistia_granuli
4a66609520ac5d2d1bf52c1d4c1c8053	0.00919833	0.0460199	0.0235821	0.0744852	0.119452	0	0	0.0377271	d__Bacteria; p__Actinobacteriota; c__Thermoleophilia; o__Solirubrobacterales; f__Solirubrobacteraceae; g__Conexibacter
5e7209a3957879e5cd3659b6c7160eda	0.00129305	0.0111609	0.00375942	0.020301	0.109498	0.0166394	0	0.0372434	d__Bacteria; p__Proteobacteria; c__Alphaproteobacteria; o__Rhizobiales; f__Rhizobiales_Incertae_Sedis; g__uncultured; s__uncultured_bacterium
53b1062cc9a8316b8eb33c442391cd8f	0.00253672	0.0207623	0.00709754	0.0350013	0.0681491	0.0968113	0.000461272	0.0372434	d__Bacteria; p__Proteobacteria; c__Alphaproteobacteria; o__Rhizobiales; f__Rhizobiaceae
d6414c2f7bdebc02da722c8f14978f57	0.00359882	0.0241359	0.0105857	0.0481954	0	0.155806	0.0235249	0.0372434	d__Bacteria; p__Acidobacteriota; c__Vicinamibacteria; o__Vicinamibacterales; f__Vicinamibacteraceae; g__Vicinamibacteraceae; s__metagenome
e998cb02d1e933731b6aab4e9b488f64	0.00101458	0.0100197	0.00712158	0.0332818	0.116389	0	0	0.0367597	d__Bacteria; p__Proteobacteria; c__Alphaproteobacteria; o__Rhizobiales; f__Xanthobacteraceae; g__uncultured
72122e2ec9cf742cf0e3b8a3f41ba5b6	0.00444772	0.0279207	0.0218368	0.0698001	0.107967	0.0105887	0.00184509	0.0367597	d__Bacteria; p__Proteobacteria; c__Gammaproteobacteria; o__Burkholderiales; f__Comamonadaceae
49eef0e8ae8f380a11a97686a3654e3e	0.00355762	0.0271329	0.0157325	0.06501	0.00842292	0.122527	0.0276763	0.0367597	d__Bacteria; p__Proteobacteria; c__Alphaproteobacteria; o__Rhizobiales; f__Xanthobacteraceae; g__Pseudorhodoplanes
50fbca17782a5b7eb87352a3439cf779	0.000423922	0.00488027	0.0022391	0.0136141	0.111029	0.00907606	0	0.0365179	d__Bacteria; p__Acidobacteriota; c__Acidobacteriae; o__Bryobacterales; f__Bryobacteraceae; g__Bryobacter
304f46bb89492d9d663df8d4c2b99198	0.00253284	0.0189132	0.0127176	0.0478702	0	0.0741211	0.0470497	0.0365179	d__Bacteria; p__Firmicutes; c__Clostridia; o__Clostridiales; f__Clostridiaceae
f32f8530a2bd40dd206e3029cdb62dff	0.000498094	0.00609172	0.0010964	0.0104602	0	0.139166	0.027215	0.0365179	d__Bacteria; p__Proteobacteria; c__Gammaproteobacteria; o__Xanthomonadales; f__Xanthomonadaceae; g__Arenimonas
90c9f9f41d0ac6f3aa0ed545fa540d6c	0.00437065	0.0259058	0.012559	0.0494724	0.113327	0	0	0.0357924	d__Bacteria; p__Acidobacteriota; c__Acidobacteriae; o__Acidobacteriales; f__uncultured; g__uncultured
398d27b8140cdd75079e23d431668fc4	0.000174522	0.00265288	0.000553669	0.00564987	0.112561	0.00151268	0	0.0357924	d__Bacteria; p__Acidobacteriota; c__Acidobacteriae; o__Acidobacteriales; f__uncultured; g__uncultured; s__uncultured_Acidobacteriaceae
29bb9bc2af9c40ed1f5b8d0ab4ee49a7	0.00538876	0.0339681	0.0155059	0.0634935	0.113327	0	0	0.0357924	d__Bacteria; p__Chloroflexi; c__AD3; o__AD3; f__AD3; g__AD3; s__uncultured_bacterium
c92763d815e26edc75260f100aed14f3	0.00536247	0.0316195	0.0313233	0.0852135	0.112561	0	0	0.0355505	d__Bacteria; p__Chloroflexi; c__AD3; o__AD3; f__AD3; g__AD3; s__uncultured_bacterium
8c6dea18fd54afeb782d30186d632d80	0.0017348	0.0157199	0.00583483	0.0332202	0	0.178496	0.0129156	0.0353087	d__Bacteria; p__Proteobacteria; c__Gammaproteobacteria; o__Burkholderiales; f__Oxalobacteraceae
b669b4a79bc0b35239317522d637262f	0.000362173	0.00402427	0.00376478	0.0131044	0.111029	0	0	0.0350668	d__Bacteria; p__Acidobacteriota; c__Acidobacteriae; o__Solibacterales; f__Solibacteraceae; g__Candidatus_Solibacter
5a0fb682d704823ee83b8ac3400f22ea	0.00649119	0.0340022	0.0158755	0.0631445	0.0911207	0.0363042	0	0.0345832	d__Bacteria; p__Proteobacteria; c__Alphaproteobacteria; o__Rhizobiales; f__Hyphomicrobiaceae; g__uncultured
cdad062071b05a2be3c7750c1332bcbc	8.11e-05	0.00173279	0.000832258	0.00730769	0	0.187572	0.00876416	0.0345832	d__Bacteria; p__Desulfobacterota; c__Desulfuromonadia; o__Geobacterales; f__Geobacteraceae
2d0c94998c1e19f6ee22dead1597179f	0.00516057	0.0289804	0.0132997	0.0609387	0.0581947	0.0892479	0.0032289	0.0343413	d__Bacteria; p__Proteobacteria; c__Alphaproteobacteria; o__Rhizobiales; f__Beijerinckiaceae; g__Roseiarcus; s__uncultured_bacterium
c5ca6cad0a668fcaf6a4ba885dc996f0	0.00497681	0.0319107	0.0171188	0.0650855	0.107967	0	0	0.0340995	d__Bacteria; p__Chloroflexi; c__AD3; o__AD3; f__AD3; g__AD3; s__uncultured_bacterium
516811cbab176d77e101379a46587122	0.000147009	0.00238867	0.000323684	0.00399353	0.102607	0.0060507	0.00138381	0.0340995	d__Bacteria; p__Proteobacteria; c__Gammaproteobacteria; o__Burkholderiales; f__Burkholderiaceae; g__Burkholderia-Caballeronia-Paraburkholderia
eaec61666b6ad5b91a62bd6831199b26	0.0004728	0.00621821	0.0042324	0.021327	0.00153144	0.170932	0.0119931	0.0340995	d__Bacteria; p__Actinobacteriota; c__Thermoleophilia; o__Solirubrobacterales; f__67-14; g__67-14
9f1ce006dfb5805485b224b1a0fe0352	0.0026263	0.0182962	0.00822604	0.0369816	0.107201	0	0	0.0338576	d__Bacteria; p__Actinobacteriota; c__Actinobacteria; o__Corynebacteriales; f__Mycobacteriaceae; g__Mycobacterium
517d7d73a6928cca291f9b6dc845c824	0.00351787	0.0256886	0.014925	0.0537863	0.0038286	0.114963	0.027215	0.0338576	d__Bacteria; p__Actinobacteriota; c__Actinobacteria; o__Propionibacteriales; f__Nocardioidaceae; g__Nocardioides
6034d60dc0d3e388004710508d6a148e	0.00385616	0.026551	0.020569	0.0650616	0.104904	0	0	0.0331321	d__Bacteria; p__Actinobacteriota; c__Thermoleophilia; o__Solirubrobacterales; f__Solirubrobacteraceae; g__uncultured
ae0ed37b5901d5a3ef676e0d294e2bbb	0.00127817	0.0112518	0.00941305	0.0355052	0.104904	0	0	0.0331321	d__Bacteria; p__Myxococcota; c__Myxococcia; o__Myxococcales; f__Anaeromyxobacteraceae; g__Anaeromyxobacter; s__uncultured_bacterium
754a398e2408fa429413aa39c7d1517a	0.00118111	0.0112811	0.00323262	0.0223153	0.103372	0	0	0.0326484	d__Bacteria; p__Actinobacteriota; c__Thermoleophilia; o__Gaiellales; f__Gaiellaceae; g__Gaiella
cfb7bdb7c350642f9a0756c848fa0a25	0.00188005	0.0161194	0.00899552	0.040985	0.0972465	0.0060507	0.00184509	0.0326484	d__Bacteria; p__Verrucomicrobiota; c__Chlamydiae; o__Chlamydiales; f__Parachlamydiaceae
b703f093e849d5d2968d4137dce2e653	0.00244766	0.0195295	0.0124189	0.0550396	0.0941836	0.0121014	0.00184509	0.0326484	d__Bacteria; p__Proteobacteria; c__Gammaproteobacteria; o__Burkholderiales; f__Comamonadaceae; g__Rhizobacter
2b3ef307c12cfe5efadf2d9c382f87dc	0.00359414	0.0219888	0.0131195	0.0509617	0.102607	0	0	0.0324066	d__Bacteria; p__Acidobacteriota; c__Acidobacteriae; o__Acidobacteriales; f__uncultured; g__uncultured
5ea293f7d6f1462b973f1c8de8f5d86d	0.00488934	0.0303905	0.0260197	0.0768356	0.102607	0	0	0.0324066	d__Bacteria; p__Acidobacteriota; c__Acidobacteriae; o__Bryobacterales; f__Bryobacteraceae; g__Bryobacter; s__uncultured_Acidobacteria
4a9c3453a5618472550bb71e24960065	0.00950982	0.0441563	0.0462366	0.105222	0.102607	0	0	0.0324066	d__Bacteria; p__Chloroflexi; c__Ktedonobacteria; o__B12-WMSP1; f__B12-WMSP1; g__B12-WMSP1; s__uncultured_bacterium
862c9e707dbc625615d30597617ce775	0.00601877	0.0346138	0.0191215	0.0619304	0.101841	0	0	0.0321648	d__Bacteria; p__RCP2-54; c__RCP2-54; o__RCP2-54; f__RCP2-54; g__RCP2-54; s__uncultured_bacterium
2e8bbe3a6802560965ab23e78549eff1	0.000669473	0.0070527	0.00188087	0.0146523	0.00536004	0.15278	0.0115318	0.0321648	d__Bacteria; p__Proteobacteria; c__Alphaproteobacteria; o__Rhizobiales; f__Xanthobacteraceae; g__Pseudolabrys
8b6cf228860bf3a80dd4e829a98d1da5	0.00519322	0.0334957	0.0118384	0.0501736	0	0.178496	0.00691907	0.0321648	d__Bacteria; p__Bacteroidota; c__Bacteroidia; o__Chitinophagales; f__Saprospiraceae; g__uncultured
f1005d3ab8ef9471ad5bfe628d8871bc	0.000712597	0.0076118	0.00302471	0.0164736	0.100309	0	0	0.0316811	d__Bacteria; p__Gemmatimonadota; c__Gemmatimonadetes; o__Gemmatimonadales; f__Gemmatimonadaceae; g__uncultured; s__uncultured_actinobacterium
59109f04f376bf33dde7a504ad3c3101	0.0063913	0.0330924	0.020202	0.0659219	0.0558976	0.0862225	0	0.0314392	d__Bacteria; p__Proteobacteria; c__Alphaproteobacteria; o__Elsterales; f__uncultured; g__uncultured; s__uncultured_bacterium
fbd6681214a88d403fcbe12a65ac2149	0.00205877	0.0173433	0.0081605	0.0402111	0.0987779	0	0	0.0311974	d__Bacteria; p__Actinobacteriota; c__Actinobacteria; o__Corynebacteriales; f__Mycobacteriaceae; g__Mycobacterium
dd9bde17cb83ad54dc461dac79fad774	0.00183663	0.0145854	0.0107617	0.0379815	0.0972465	0.00302535	0	0.0311974	d__Bacteria; p__Actinobacteriota; c__Thermoleophilia; o__Gaiellales; f__uncultured; g__uncultured; s__metagenome
8dbe0a065f9cb45e1cad7eb5f12ac8be	0.00552805	0.0322632	0.0235405	0.0789134	0	0.119501	0.0230636	0.0311974	d__Bacteria; p__Proteobacteria; c__Alphaproteobacteria; o__Rhizobiales; f__Xanthobacteraceae; g__uncultured
1fcda49cec1c233b498d8d9142b9b098	0.0107104	0.0493516	0.0260182	0.087006	0.0964807	0.00302535	0	0.0309556	d__Bacteria; p__Bacteroidota; c__Bacteroidia; o__Chitinophagales; f__Chitinophagaceae; g__Flavisolibacter
c96483fe01b2f85263cd8e077f764e9b	0.00333859	0.0230385	0.0118811	0.0488014	0.0972465	0	0	0.0307137	d__Bacteria; p__Acidobacteriota; c__Acidobacteriae; o__Subgroup_2; f__Subgroup_2; g__Subgroup_2; s__uncultured_Acidobacteria
579dc19130484ecf96b0ccff5e9a6f16	0.00567572	0.034283	0.0138548	0.0592451	0.095715	0.00302535	0	0.0307137	d__Bacteria; p__Actinobacteriota; c__Actinobacteria; o__Frankiales; f__Frankiaceae; g__Jatrophihabitans
9041dfd18293bb32e91c2ab7b65d9791	0.00783251	0.0420067	0.0258219	0.080662	0.0911207	0.0060507	0.00184509	0.0307137	d__Bacteria; p__Verrucomicrobiota; c__Verrucomicrobiae; o__Opitutales; f__Opitutaceae; g__Lacunisphaera
3ddfcb3af61de1f918f0937c8f789e1a	0.00574818	0.033027	0.0302582	0.0846175	0	0.143704	0.0147607	0.0307137	d__Bacteria; p__Bacteroidota; c__Bacteroidia; o__Chitinophagales; f__Chitinophagaceae; g__Edaphobaculum; s__uncultured_bacterium
66038a818127051775722a12e091577f	0.00230584	0.0167554	0.00645546	0.0290093	0	0.0151268	0.0535075	0.0304719	d__Bacteria; p__Proteobacteria; c__Alphaproteobacteria; o__Sphingomonadales; f__Sphingomonadaceae
9146f820179f09b2a3cf1ec860d536fc	0.000268389	0.00383076	0.00159174	0.0123675	0.095715	0	0	0.03023	d__Bacteria; p__Proteobacteria; c__Alphaproteobacteria; o__Acetobacterales; f__Acetobacteraceae
7a2e6bfb0f2aabe1958aa4008133237d	0.000135267	0.00249944	0.000635044	0.00650357	0	0.136141	0.0161445	0.03023	d__Bacteria; p__Actinobacteriota; c__Thermoleophilia; o__Solirubrobacterales; f__Solirubrobacteraceae; g__Conexibacter
1d95b00f5db9d5aada42c873aaa152e7	0.00184824	0.0145479	0.00764426	0.0351985	0.0949493	0	0	0.0299882	d__Bacteria; p__Acidobacteriota; c__Acidobacteriae; o__Acidobacteriales; f__uncultured; g__uncultured
9ad7cdb651a4987443642d238a0e54d3	0.00254221	0.0182201	0.0164846	0.0569304	0.0941836	0	0	0.0297464	d__Bacteria; p__Actinobacteriota; c__Actinobacteria; o__Frankiales; f__Frankiaceae; g__Jatrophihabitans
c3acea6add58e2e27631922ec5250202	0.00271661	0.0201457	0.0114775	0.0495192	0.0926521	0.00302535	0	0.0297464	d__Bacteria; p__Proteobacteria; c__Gammaproteobacteria; o__JG36-TzT-191; f__JG36-TzT-191; g__JG36-TzT-191; s__uncultured_gamma
72397c17bc1811d024df127b1837ca88	0.00477479	0.0281036	0.0121104	0.0509253	0.0934179	0	0	0.0295045	d__Bacteria; p__Actinobacteriota; c__Actinobacteria; o__Pseudonocardiales; f__Pseudonocardiaceae; g__Pseudonocardia
1ec478910b11ce229a61c74e8e605633	0.00677187	0.0379992	0.0346733	0.0919019	0.0918864	0	0	0.0290208	d__Bacteria; p__Acidobacteriota; c__Holophagae; o__Subgroup_7; f__Subgroup_7; g__Subgroup_7
1cb3ec4322142afe81112c077a4168e2	0.00825709	0.0396992	0.025563	0.0772622	0	0	0.0553526	0.0290208	d__Bacteria; p__Actinobacteriota; c__Actinobacteria; o__Micrococcales; f__Microbacteriaceae
7cfc3facdd08ccd330befa1560fbe87e	9.96e-05	0.00196949	0.000437137	0.00500745	0	0.160344	0.0064578	0.0290208	d__Bacteria; p__Proteobacteria; c__Alphaproteobacteria; o__Rhizobiales; f__Xanthobacteraceae; g__Pseudolabrys; s__uncultured_Bradyrhizobiaceae
8d666fef06645e3a7b4436d64e030575	0.00589779	0.0349201	0.0522434	0.109289	0.0888235	0.00302535	0.000461272	0.028779	d__Bacteria; p__Actinobacteriota; c__Acidimicrobiia; o__IMCC26256; f__IMCC26256; g__IMCC26256
770f875ac12fe62261844a41873cbefe	0.00112411	0.0103153	0.00502664	0.0252574	0.090355	0	0	0.0285372	d__Bacteria; p__Actinobacteriota; c__Acidimicrobiia; o__Microtrichales
2a737fcdb7f671a8bccb76663d3d98aa	0.00410565	0.0295334	0.0165061	0.0642327	0.090355	0	0	0.0285372	d__Bacteria; p__Proteobacteria; c__Alphaproteobacteria; o__Rhizobiales; f__A0839; g__A0839
a6bce8c6e77bc7e4ec94ef51d3ce84e3	0.00545278	0.0303205	0.0190956	0.0611696	0.0880578	0.00302535	0	0.0282953	d__Bacteria; p__Verrucomicrobiota; c__Verrucomicrobiae; o__Pedosphaerales; f__Pedosphaeraceae; g__Pedosphaera; s__uncultured_bacterium
ded39981e00ee959b09bafb655f463e8	0.00661351	0.0403776	0.0168453	0.0665274	0.00076572	0.164882	0.00276763	0.0280535	d__Bacteria; p__Actinobacteriota; c__Acidimicrobiia; o__IMCC26256; f__IMCC26256; g__IMCC26256; s__uncultured_Acidimicrobiia
5ab8cd16b8dbfa812f04261c1d77215e	0.000899025	0.00867264	0.00258488	0.0171373	0.0872921	0	0	0.0275698	d__Bacteria; p__Chloroflexi; c__Ktedonobacteria; o__Ktedonobacterales; f__Ktedonobacteraceae
809ea53d1c7e4877dbc868a8019bd1d2	0.00709344	0.0364465	0.016062	0.0595846	0.0872921	0	0	0.0275698	d__Bacteria; p__Chloroflexi; c__TK10; o__TK10; f__TK10; g__TK10; s__bacterium_Ellin6543
49924a1a19b737dc6752ea5b12ef0e4a	0.000980116	0.0106699	0.00698151	0.0373221	0.0114858	0.134628	0.00461272	0.0275698	d__Bacteria; p__Actinobacteriota; c__Actinobacteria; o__Micrococcales; f__Intrasporangiaceae; g__Terrabacter
ef6f88afd9e2eaa351ea87acb510bbe6	0.00190169	0.0140084	0.00656234	0.0348783	0.0865264	0	0	0.027328	d__Bacteria; p__Acidobacteriota; c__Acidobacteriae; o__Solibacterales; f__Solibacteraceae; g__Candidatus_Solibacter
3e19bc8c7c5dfc11a5f99d704ba995ac	0.00139924	0.0132926	0.0136845	0.051763	0.0183773	0.131603	0.000922543	0.027328	d__Bacteria; p__Proteobacteria; c__Alphaproteobacteria; o__Micropepsales; f__Micropepsaceae; g__uncultured
6aab86c2f6ee6354a7df7d0760cd1fdf	0.00336348	0.0226906	0.017229	0.0581075	0	0.108913	0.0189121	0.027328	d__Bacteria; p__Bacteroidota; c__Bacteroidia; o__Chitinophagales; f__Chitinophagaceae; g__Dinghuibacter; s__uncultured_bacterium
83ba4fddb315279f2d5ce201e16a6496	0.000251587	0.00369866	0.00212122	0.012874	0	0.105887	0.0193734	0.0270861	d__Bacteria; p__Proteobacteria; c__Alphaproteobacteria; o__Rhizobiales; f__Xanthobacteraceae
593f6d412d7d28dd987b738b8254c4a7	6.47e-05	0.00143129	0.000456505	0.00489891	0	0.142192	0.00830289	0.0270861	d__Bacteria; p__Acidobacteriota; c__Vicinamibacteria; o__Vicinamibacterales
175170d3ea16d688fca3db51bf00440a	0.00351348	0.0245226	0.012202	0.0535109	0.0849949	0	0	0.0268443	d__Bacteria; p__Actinobacteriota; c__Actinobacteria; o__Corynebacteriales; f__Mycobacteriaceae; g__Mycobacterium
54d33ae4bec800a5e07b6e8b88fa7133	0.00956088	0.0497673	0.0209899	0.0760657	0	0.0831972	0.0258312	0.0268443	d__Bacteria; p__Proteobacteria; c__Gammaproteobacteria; o__Pseudomonadales; f__Moraxellaceae; g__uncultured
41432c7a5cbe2e57334ecaf1ef2d2f2a	0.000149546	0.00245923	0.000497889	0.00530864	0.0834635	0	0	0.0263606	d__Bacteria; p__Actinobacteriota; c__Acidimicrobiia; o__IMCC26256; f__IMCC26256; g__IMCC26256
e50ec99b0284cdd2cf96056368d80b0a	0.000811123	0.00835709	0.00295436	0.0208628	0.0114858	0.114963	0.00830289	0.0263606	d__Bacteria; p__Acidobacteriota; c__Acidobacteriae; o__Subgroup_2; f__Subgroup_2; g__Subgroup_2
06a379ee5bafa22a7c989f2c8dcb859a	0.00200068	0.0163907	0.00857842	0.0435521	0.00459432	0.0831972	0.022141	0.0263606	d__Bacteria; p__Actinobacteriota; c__Acidimicrobiia; o__IMCC26256; f__IMCC26256; g__IMCC26256; s__uncultured_Ferrimicrobium
fc8d38a09452196b2f3a8c6a81b9c3f0	0.00932387	0.0491884	0.0322784	0.099414	0	0.0877352	0.0235249	0.0263606	d__Bacteria; p__Firmicutes; c__Clostridia; o__Peptostreptococcales-Tissierellales; f__Thermotaleaceae; g__Crassaminicella; s__Clostridiaceae_bacterium
286f370dff85a4fb86c149bb4a9acf50	0.0017425	0.0159782	0.00952005	0.0410549	0	0.098324	0.020296	0.0263606	d__Bacteria; p__Latescibacterota; c__Latescibacterota; o__Latescibacterota; f__Latescibacterota; g__Latescibacterota; s__uncultured_bacterium
d35c3e442b1c94adf3b7d2f03aafa3a7	0.00598473	0.0320846	0.0241566	0.0666931	0.0826978	0	0	0.0261188	d__Bacteria; p__Actinobacteriota; c__Thermoleophilia; o__Gaiellales
5ee163d3c076545018cfcfe7a763b072	0.00412735	0.024799	0.014178	0.0566237	0.0826978	0	0	0.0261188	d__Bacteria; p__Proteobacteria; c__Gammaproteobacteria; o__WD260; f__WD260; g__WD260; s__uncultured_bacterium
777f1a971cdc298806e63bc8b4a3d3d9	0.00448462	0.0282298	0.0139522	0.0599256	0	0.0952986	0.0207572	0.0261188	d__Bacteria; p__Proteobacteria; c__Alphaproteobacteria; o__Rhizobiales; f__A0839; g__A0839; s__uncultured_sludge
ececf57f92333c92e8577025ebbd8578	0.0055005	0.0335669	0.020987	0.0725067	0	0.110425	0.0161445	0.0261188	d__Bacteria; p__Acidobacteriota; c__Blastocatellia; o__Blastocatellales; f__Blastocatellaceae; g__uncultured
4b1a973302109e8ea7ec4b5548d5c392	0.00663497	0.0373476	0.0164561	0.0632688	0.0819321	0	0	0.0258769	d__Bacteria; p__Bacteroidota; c__Bacteroidia; o__Chitinophagales; f__Chitinophagaceae; g__Terrimonas
4abee3edf6fea275bcf238e162e0091f	0.00384588	0.025798	0.00844733	0.0378382	0	0.110425	0.0156832	0.0258769	d__Bacteria; p__Proteobacteria; c__Alphaproteobacteria; o__Rhizobiales; f__A0839; g__A0839
921e6c5d0edc89e41afd515e870d55cf	0.00901238	0.0457578	0.0399595	0.10795	0.0758063	0.0105887	0	0.0256351	d__Bacteria; p__Actinobacteriota; c__Acidimicrobiia; o__IMCC26256; f__IMCC26256; g__IMCC26256; s__uncultured_Ferrimicrobium
2c40e39faacbf0d8116d3e48c6dbd942	0.0033418	0.0227558	0.0191528	0.049961	0.0796349	0	0	0.0251514	d__Bacteria; p__Actinobacteriota; c__Actinobacteria; o__Pseudonocardiales; f__Pseudonocardiaceae; g__Pseudonocardia
5fabb8ccc776b5d366eea605712282ba	0.00724092	0.0400956	0.0260334	0.077353	0.0796349	0	0	0.0251514	d__Bacteria; p__Chloroflexi; c__Ktedonobacteria; o__Ktedonobacterales; f__Ktedonobacteraceae; g__JG30a-KF-32
95074dba1e693c19d60407604d74c2d4	0.0061517	0.036062	0.0220322	0.0772167	0.076572	0.0060507	0	0.0251514	d__Bacteria; p__Proteobacteria; c__Alphaproteobacteria; o__Acetobacterales; f__Acetobacteraceae; g__uncultured
0fe1288cef64553375731efdf96214b0	0.00159945	0.0143108	0.0164869	0.0475199	0.0773377	0	0	0.0244259	d__Bacteria; p__Acidobacteriota; c__Acidobacteriae; o__Solibacterales; f__Solibacteraceae; g__Candidatus_Solibacter
2fde2231e2bff1ab5b6443a8039bfa1a	0.000687285	0.0074832	0.00337015	0.0186805	0.0773377	0	0	0.0244259	d__Bacteria; p__Actinobacteriota; c__Thermoleophilia; o__Gaiellales; f__uncultured; g__uncultured
17e830bce6f693f459685d2c1bfe0e73	0.00221552	0.0158707	0.00672553	0.033468	0.0773377	0	0	0.0244259	d__Bacteria; p__Verrucomicrobiota; c__Verrucomicrobiae; o__Chthoniobacterales; f__Chthoniobacteraceae; g__Candidatus_Udaeobacter; s__uncultured_Verrucomicrobia
2899c9aa57d96b002f5fe948d6eef351	0.000438808	0.00564919	0.000869445	0.00910014	0	0.119501	0.010148	0.0244259	d__Bacteria; p__Bacteroidota; c__Bacteroidia; o__Chitinophagales; f__Saprospiraceae; g__uncultured
3f64f84e691f358e71c5acc4a9997d1a	0.0103079	0.0488312	0.0405718	0.109706	0.076572	0	0	0.024184	d__Bacteria; p__Acidobacteriota; c__Acidobacteriae; o__Solibacterales; f__Solibacteraceae; g__Candidatus_Solibacter
d200d79e839d5763070f8dabe972c41e	0.00552583	0.0351659	0.014226	0.0599865	0.0750406	0.00302535	0	0.024184	d__Bacteria; p__Chloroflexi; c__AD3; o__AD3; f__AD3; g__AD3; s__uncultured_bacterium
1374df824995951d9070df02f0b1d55f	0.0048383	0.0295545	0.00718164	0.0379226	0.0750406	0	0	0.0237004	d__Bacteria; p__Chloroflexi; c__AD3; o__AD3; f__AD3; g__AD3; s__uncultured_bacterium
b6aacd2fc55f6bcc31d24b6f9e0cdb4c	0.00329101	0.0237935	0.0107193	0.0475777	0.0750406	0	0	0.0237004	d__Bacteria; p__Proteobacteria; c__Gammaproteobacteria; o__Burkholderiales; f__Nitrosomonadaceae; g__Ellin6067
611a7b683437c1552e2a595d490d4fff	0.00646331	0.0385116	0.0201269	0.0739364	0	0.0952986	0.0161445	0.0237004	d__Bacteria; p__Bacteroidota; c__Bacteroidia; o__Chitinophagales; f__Chitinophagaceae
8ddc4d59f5a67140f39b50b4e171c0ce	0.00201509	0.0160903	0.00428617	0.0294957	0.00995436	0.104375	0.00691907	0.0234585	d__Bacteria; p__Proteobacteria; c__Alphaproteobacteria; o__Rhizobiales; f__Xanthobacteraceae; g__uncultured
c71697a1bbb31767bb8b778b953766e5	0.00154715	0.0138693	0.00395228	0.0246134	0	0.134628	0.00369017	0.0234585	d__Bacteria; p__Proteobacteria; c__Gammaproteobacteria; o__Xanthomonadales; f__Rhodanobacteraceae; g__Rhodanobacter; s__uncultured_Xanthomonadaceae
e179659a7c804fca0c1aaeeca042bf23	0.00210011	0.0170909	0.0110211	0.0475909	0	0.0907606	0.0166058	0.0232167	d__Bacteria; p__Proteobacteria; c__Alphaproteobacteria; o__Sphingomonadales; f__Sphingomonadaceae
8cc1185a1a899335e3380791e6b59564	0.00236825	0.0180459	0.0100966	0.0427932	0.0727434	0	0	0.0229748	d__Bacteria; p__Proteobacteria; c__Gammaproteobacteria; o__Gammaproteobacteria_Incertae_Sedis; f__Unknown_Family; g__Acidibacter
ae6f6c6203ac8f2d290257cd5ce4924f	0.0026693	0.0203236	0.0174034	0.0580347	0	0.104375	0.0115318	0.022733	d__Bacteria; p__Bacteroidota; c__Bacteroidia; o__Chitinophagales; f__Chitinophagaceae
dca8c9d495eb31035978bfab3ed593ed	0.00473089	0.0304445	0.0167786	0.0641772	0.071212	0	0	0.0224911	d__Bacteria; p__Acidobacteriota; c__Acidobacteriae; o__Subgroup_2; f__Subgroup_2; g__Subgroup_2; s__uncultured_Holophaga
3c931dfbec03b31f6849458b9a08e912	0.00386698	0.0265788	0.0216422	0.065744	0	0.0801718	0.0184509	0.0224911	d__Bacteria; p__Myxococcota; c__Polyangia; o__Polyangiales; f__Sandaracinaceae; g__uncultured
2f012c863d2f64c03e579a1e1172c2f2	0.00373564	0.0235553	0.00695849	0.036213	0	0.111938	0.00876416	0.0224911	d__Bacteria; p__Proteobacteria; c__Gammaproteobacteria; o__Xanthomonadales; f__Xanthomonadaceae; g__Arenimonas
b61e71abe753a2e2fe7d4c92735f8e83	0.00803434	0.0438943	0.0393135	0.106421	0.0696805	0	0	0.0220075	d__Bacteria; p__Proteobacteria; c__Alphaproteobacteria; o__Caulobacterales; f__Caulobacteraceae; g__Phenylobacterium
aa9877b97bc7fadb17635cafae016204	0.00637731	0.0348065	0.0142518	0.0588805	0.0696805	0	0	0.0220075	d__Bacteria; p__Proteobacteria; c__Gammaproteobacteria; o__Burkholderiales; f__Nitrosomonadaceae; g__MND1
16f10b2619ba52f210bb2a85ed859e0e	0.00646032	0.037256	0.0155594	0.0653508	0	0.0998366	0.0110705	0.0217656	d__Bacteria; p__Bacteroidota; c__Bacteroidia; o__Chitinophagales; f__Chitinophagaceae; g__Puia
93638c77aaeec27727a76dfe009945ec	0.000428519	0.00546266	0.0010854	0.0103514	0	0.128577	0.00230636	0.0217656	d__Bacteria; p__Bacteroidota; c__Bacteroidia; o__Chitinophagales; f__Chitinophagaceae; g__Ferruginibacter
74545b7c3427cc14846d21a484097b03	0.00696234	0.0332948	0.0270764	0.0757827	0.0650862	0.00302535	0	0.0210401	d__Bacteria; p__Actinobacteriota; c__Acidimicrobiia; o__IMCC26256; f__IMCC26256; g__IMCC26256; s__Aciditerrimonas_sp.
815df753fcd97e8543fbbcb803c7e373	0.00692009	0.035742	0.0282082	0.0833532	0.0666177	0	0	0.0210401	d__Bacteria; p__Proteobacteria; c__Alphaproteobacteria; o__Rhizobiales; f__Xanthobacteraceae
a81f1debc8c39f5dd52699558029a9f6	0.00704533	0.0370677	0.0207067	0.069785	0	0.0907606	0.0119931	0.0207983	d__Bacteria; p__Acidobacteriota; c__Vicinamibacteria; o__Vicinamibacterales; f__Vicinamibacteraceae; g__Vicinamibacteraceae
0913f3fa2a0867c3fb78a02d342dfb9e	0.00365218	0.0270705	0.0155402	0.061871	0	0.0907606	0.0115318	0.0205564	d__Bacteria; p__Proteobacteria; c__Alphaproteobacteria; o__Reyranellales; f__Reyranellaceae; g__Reyranella
949e2742134d2f090c4627e3c7dd311f	0.00477642	0.0302997	0.0133733	0.05428	0	0.105887	0.0064578	0.0203146	d__Bacteria; p__Bacteroidota; c__Bacteroidia; o__Flavobacteriales; f__Flavobacteriaceae; g__Flavobacterium
7ea77b9eb1abea296fd7bd785723df36	0.00854775	0.0449942	0.0258495	0.0879288	0.0627891	0	0	0.0198309	d__Bacteria; p__Actinobacteriota; c__Acidimicrobiia; o__IMCC26256; f__IMCC26256; g__IMCC26256; s__uncultured_Ferrimicrobium
9fbed0aa244302755263d491fa37ad37	0.00713739	0.0414304	0.0180976	0.0766459	0	0.101349	0.00691907	0.0198309	d__Bacteria; p__Bacteroidota; c__Bacteroidia; o__Sphingobacteriales; f__AKYH767; g__AKYH767; s__uncultured_bacterium
1437ffea747c6a3bcbe617acf333d8c3	0.0116874	0.0471579	0.0363636	0.0866915	0.0581947	0	0	0.0183799	d__Bacteria; p__Actinobacteriota; c__Actinobacteria; o__Micrococcales; f__Intrasporangiaceae
c4742b288e15caa884c39049d0bf6cb5	0.00617865	0.0345615	0.0185866	0.0646515	0.0581947	0	0	0.0183799	d__Bacteria; p__Proteobacteria; c__Gammaproteobacteria; o__Burkholderiales; f__Nitrosomonadaceae; g__mle1-7
46740baf7d8020310189b8e692c7f120	0.00113303	0.0107335	0.00342546	0.0232781	0	0.0862225	0.00830289	0.018138	d__Bacteria; p__Bacteroidota; c__Bacteroidia; o__Chitinophagales; f__Chitinophagaceae; g__Puia
d5357898b7bb2b5c01973d0d51ce3d96	0.000172697	0.00293175	0.000591519	0.00676928	0	0.108913	0.000922543	0.0178962	d__Bacteria; p__Actinobacteriota; c__Thermoleophilia; o__Gaiellales
646da05dd10a456fae6db655033ba42e	0.00901998	0.0491778	0.0333625	0.104908	0.00306288	0.0862225	0.00415144	0.0169288	d__Bacteria; p__Bacteroidota; c__Bacteroidia; o__Chitinophagales; f__Chitinophagaceae; g__uncultured; s__uncultured_Ferruginibacter
dbcbed9c964789415adf709b317fab6f	0.00836507	0.0451425	0.0284486	0.0860937	0	0.0831972	0.00691907	0.0169288	d__Bacteria; p__Proteobacteria; c__Gammaproteobacteria; o__Cellvibrionales; f__Halieaceae; g__OM60(NOR5)_clade
7998d784a9ab7f5c90e70ef9316a674c	0.00428394	0.0286886	0.00934093	0.0473285	0	0.0922732	0.00415144	0.0169288	d__Bacteria; p__Acidobacteriota; c__Vicinamibacteria; o__Vicinamibacterales; f__uncultured; g__uncultured
2ca0a6c7a43652b2b6fb698563d00f3a	0.00708598	0.0376454	0.0208993	0.0757573	0.0513033	0.00302535	0	0.016687	d__Bacteria; p__Acidobacteriota; c__Acidobacteriae; o__Bryobacterales; f__Bryobacteraceae; g__Bryobacter
ae31e0f84090881642417f4d922c5454	0.00270034	0.0192377	0.0197124	0.0535145	0	0.0968113	0.00230636	0.016687	d__Bacteria; p__Acidobacteriota; c__Vicinamibacteria; o__Vicinamibacterales; f__uncultured; g__uncultured
af0d8543f6db0ada364daf990d7c186f	0.00397095	0.0262682	0.00572376	0.0368944	0.013783	0.0680704	0.000922543	0.0157196	d__Bacteria; p__Proteobacteria; c__Alphaproteobacteria; o__Rhizobiales; f__Xanthobacteraceae; g__uncultured
e0509cf66de5c140e0ceeb9a0a5b1768	0.000710069	0.00824977	0.00570395	0.0285603	0	0.0877352	0.0032289	0.0157196	d__Bacteria; p__Acidobacteriota; c__Holophagae; o__Subgroup_7; f__Subgroup_7; g__Subgroup_7; s__uncultured_Thermaerobacter
ca6b0d7b87e1b883591f34b9d7716a55	0.00871699	0.0459671	0.0221614	0.0768563	0	0.0756338	0.00507399	0.0147523	d__Bacteria; p__Proteobacteria; c__Gammaproteobacteria; o__PLTA13; f__PLTA13; g__PLTA13; s__uncultured_gamma
b4d48c78c6e206aa289d4b1697685079	0.00404881	0.0251696	0.00982446	0.0425028	0	0.0741211	0.0032289	0.0135431	d__Bacteria; p__RCP2-54; c__RCP2-54; o__RCP2-54; f__RCP2-54; g__RCP2-54; s__uncultured_Desulfuromonadales
5834e7d3ac88a7f2ccb38ec5e8dd172a	0.0048966	0.0319206	0.0176873	0.0700662	0.00153144	0.0574817	0	0.00967361	d__Bacteria; p__Proteobacteria; c__Alphaproteobacteria; o__Caulobacterales; f__Caulobacteraceae; g__uncultured; s__uncultured_Caulobacter
1f101f42fb47d6ed0df229ee34865012	0.0107639	0.0502256	0.0397464	0.105198	0	0.122527	0.0345954	0.0377271	d__Bacteria; p__Bacteroidota; c__Bacteroidia; o__Chitinophagales; f__Chitinophagaceae; g__Lacibacter; s__uncultured_Bacteroidetes
07bdd23afbc0567443e027ff0b36ef97	0.00958203	0.0510989	0.0246766	0.0993635	0.12175	0.0937859	0.00507399	0.056107	d__Bacteria; p__Proteobacteria; c__Gammaproteobacteria; o__Burkholderiales; f__Comamonadaceae; g__Variovorax
ae32f56c4c9fb8359f1c874dfccc1ab5	0.0102952	0.051108	0.0280289	0.0911793	0	0.154293	0.0327503	0.0418384	d__Bacteria; p__Proteobacteria; c__Alphaproteobacteria
57f8c7c4a2b46c6e75e56a07c9d288db	0.00917194	0.0512868	0.026517	0.0939981	0.201384	0.0272282	0.00461272	0.0703755	d__Bacteria; p__Proteobacteria; c__Alphaproteobacteria; o__Rhizobiales; f__Xanthobacteraceae
bea51884ec906c94fe197ca704c853eb	0.0116541	0.0514587	0.0220256	0.0785137	0.0581947	0	0	0.0183799	d__Bacteria; p__Actinobacteriota; c__Actinobacteria; o__Elev-16S-976; f__Elev-16S-976; g__Elev-16S-976; s__uncultured_Nakamurellaceae
34ba9befd3d451daa4530d06968409c8	0.0097258	0.0515632	0.0287039	0.0935364	0.0926521	0.0257155	0.000922543	0.0338576	d__Bacteria; p__Proteobacteria; c__Gammaproteobacteria; o__Burkholderiales; f__Nitrosomonadaceae; g__Ellin6067
a1ff0b4265ccaab313026fee5f6b3226	0.0106449	0.0517964	0.0399288	0.105529	0.101075	0	0	0.0319229	d__Bacteria; p__Bacteroidota; c__Bacteroidia; o__Cytophagales; f__Hymenobacteraceae; g__Hymenobacter
0b000ed0851dd9a4e10a24d6a0f9e4cc	0.0114397	0.0518731	0.0244036	0.0799388	0	0.0968113	0.010148	0.0207983	d__Bacteria; p__Bacteroidota; c__Bacteroidia; o__Chitinophagales; f__Chitinophagaceae; g__Ferruginibacter; s__uncultured_soil
7c747c4504081a09c2532aec79bef098	0.0106134	0.0518884	0.033577	0.0940349	0.00153144	0.0226901	0.0664231	0.0389363	d__Bacteria; p__Actinobacteriota; c__Actinobacteria; o__Corynebacteriales; f__Nocardiaceae; g__Rhodococcus
f314f068ebce2a3d912ed76592d761d6	0.0114969	0.0519158	0.0295577	0.0902144	0.0758063	0	0	0.0239422	d__Bacteria; p__Actinobacteriota; c__Actinobacteria; o__Micromonosporales; f__Micromonosporaceae
5f78f9caa0cc7464d97cf73e7a141d84	0.0108148	0.0521626	0.0235479	0.0900205	0	0.0710958	0.00507399	0.0140267	d__Bacteria; p__Bacteroidota; c__Bacteroidia; o__Chitinophagales; f__Saprospiraceae; g__uncultured
a37e354855173926df62cce6a6a528d3	0.0104348	0.0524105	0.031534	0.108776	0.0122515	0.0771465	0.00553526	0.0191054	d__Bacteria; p__Actinobacteriota; c__Thermoleophilia; o__Gaiellales; f__uncultured; g__uncultured
08c1957a8ca6ca44b698f3e8189702c2	0.0121868	0.0524711	0.0235113	0.0843529	0.00229716	0.0847099	0.00184509	0.0152359	d__Bacteria; p__Bacteroidota; c__Bacteroidia; o__Chitinophagales; f__Chitinophagaceae; g__Terrimonas
43508ba2b1ddf0375d8acd265a2c0b54	0.010835	0.0525568	0.028458	0.095501	0.00153144	0.0650451	0.00276763	0.0123339	d__Bacteria; p__Bacteroidota; c__Bacteroidia; o__Sphingobacteriales; f__Sphingobacteriaceae; g__Mucilaginibacter
3f522fd0a42e7af41e623acbf4ab2f0b	0.0109197	0.0541286	0.0239386	0.0940689	0	0.0952986	0.00553526	0.018138	d__Bacteria; p__Myxococcota; c__Polyangia; o__MSB-4B10; f__MSB-4B10; g__MSB-4B10; s__uncultured_proteobacterium
dc3b073d70ac4fa631fb031100620906	0.0118614	0.0545814	0.0284792	0.0952015	0	0.0922732	0.00276763	0.0162033	d__Bacteria; p__Proteobacteria; c__Gammaproteobacteria; o__Xanthomonadales; f__Rhodanobacteraceae; g__Rhodanobacter
5a9bb8d31b33892153f9ce64a9aacf58	0.0140838	0.0551294	0.0465073	0.110197	0	0.0060507	0.042437	0.0232167	d__Bacteria; p__Proteobacteria; c__Alphaproteobacteria; o__Reyranellales; f__Reyranellaceae; g__uncultured; s__uncultured_Alphaproteobacteria
812bfd856400fbc577b90271e5249451	0.011768	0.0555035	0.00677844	0.0359863	0.52069	0.00151268	0	0.164693	d__Bacteria; p__Proteobacteria; c__Alphaproteobacteria; o__Rhizobiales; f__Xanthobacteraceae
f058aaab1d4dfee159cf03b4120acd02	0.0119547	0.0558278	0.0339149	0.0925896	0.111795	0	0	0.0353087	d__Bacteria; p__Actinobacteriota; c__Actinobacteria; o__Kineosporiales; f__Kineosporiaceae
d936747db634fcd45a5b2458586cedd1	0.0122098	0.0558734	0.0264983	0.0961716	0.00995436	0.0695831	0.00276763	0.0157196	d__Bacteria; p__Proteobacteria; c__Alphaproteobacteria; o__Acetobacterales; f__Acetobacteraceae
aa9919eb77029cffe3da1a2398858513	0.0113073	0.0562057	0.0356524	0.111985	0.0107201	0.114963	0.0129156	0.0285372	d__Bacteria; p__Proteobacteria; c__Alphaproteobacteria; o__Rhizobiales; f__Xanthobacteraceae; g__Bradyrhizobium
f09f1583f01e8ce4e2d65704c1b56525	0.0137147	0.056533	0.0380893	0.10323	0.0467089	0	0	0.0147523	d__Bacteria; p__Verrucomicrobiota; c__Verrucomicrobiae; o__Chthoniobacterales; f__Chthoniobacteraceae; g__Candidatus_Udaeobacter; s__uncultured_Prosthecobacter
938d553f4349d99fc97a65f97a4652b7	0.0123643	0.0566533	0.0456341	0.116458	0	0.0317662	0.0618104	0.0374852	d__Bacteria; p__Actinobacteriota; c__Thermoleophilia; o__Solirubrobacterales; f__Solirubrobacteraceae; g__Conexibacter
fcf638a74d632bc5568cbc86dcbb2f42	0.0121801	0.056938	0.0365847	0.101558	0.0758063	0	0	0.0239422	d__Bacteria; p__Proteobacteria; c__Gammaproteobacteria; o__Xanthomonadales; f__Rhodanobacteraceae; g__Rhodanobacter
e10e3a9bb86116ad0eb73b641944e6a4	0.0123982	0.0572425	0.0410831	0.112144	0.0972465	0	0	0.0307137	d__Bacteria; p__Proteobacteria; c__Alphaproteobacteria; o__Rhizobiales; f__Xanthobacteraceae; g__uncultured
c784404f92035cea665b56ebf07f92eb	0.0151445	0.0573415	0.042914	0.111096	0	0.0998366	0.010148	0.0212819	d__Bacteria; p__Proteobacteria; c__Alphaproteobacteria; o__Rhizobiales; f__Xanthobacteraceae; g__uncultured
b6a2b709b0177a32abed90bcd52defe9	0.0134846	0.0581964	0.0357657	0.109168	0.0620233	0.0741211	0	0.0314392	d__Bacteria; p__Actinobacteriota; c__Thermoleophilia; o__Gaiellales; f__uncultured; g__uncultured; s__metagenome
885f9c5e03984097e68747f4a4160507	0.0156935	0.058713	0.0400008	0.114009	0	0.0589944	0.00184509	0.0103991	d__Bacteria; p__Proteobacteria; c__Alphaproteobacteria; o__Rhizobiales; f__Xanthobacteraceae; g__Xanthobacteraceae; s__uncultured_forest
6624f45e8dcef7e8095f5dbb4e7d2017	0.0127338	0.0587512	0.028564	0.0963256	0.0604919	0.0060507	0	0.0200727	d__Bacteria; p__Acidobacteriota; c__Acidobacteriae; o__Acidobacteriales; f__uncultured; g__uncultured
a7da18869067fa3e80aed3c2a50fd6da	0.0130742	0.0588758	0.0426949	0.119117	0.0865264	0	0	0.027328	d__Bacteria; p__Actinobacteriota; c__Actinobacteria; o__Pseudonocardiales; f__Pseudonocardiaceae; g__Actinomycetospora; s__uncultured_bacterium
deb1a86fd30b0e1d16c1a59ba6be55c0	0.01411	0.0589121	0.059966	0.138668	0.090355	0	0	0.0285372	d__Bacteria; p__Gemmatimonadota; c__Gemmatimonadetes; o__Gemmatimonadales; f__Gemmatimonadaceae; g__uncultured
b5b66a4a4371c75ddf72bd88c6883dd8	0.013374	0.0589345	0.0433589	0.112431	0.0819321	0.00453803	0	0.0266024	d__Bacteria; p__Proteobacteria; c__Alphaproteobacteria; o__Sphingomonadales; f__Sphingomonadaceae; g__Sphingomonas
7503e3d3e3aa20ec36a223913e8cfb76	0.0128378	0.059576	0.0325671	0.107374	0	0.101349	0.0096867	0.0212819	d__Bacteria; p__Proteobacteria; c__Alphaproteobacteria; o__Sphingomonadales; f__Sphingomonadaceae; g__Sphingomonas
f561150116b61f8e52cda144643bd401	0.0127092	0.0597012	0.0349865	0.106995	0	0.105887	0.0281376	0.0316811	d__Bacteria; p__Bacteroidota; c__Bacteroidia; o__Cytophagales; f__Microscillaceae; g__uncultured
9a8a99fca2b592c5f6474ee022c5b8cd	0.0134344	0.0597758	0.0240448	0.0858471	0.0781035	0.00907606	0	0.0261188	d__Bacteria; p__Proteobacteria; c__Gammaproteobacteria; o__Burkholderiales; f__A21b; g__A21b
7001c39fa5c025d476408e8a5927c03d	0.0122102	0.0599089	0.0311722	0.110744	0.00153144	0.0665578	0.00507399	0.0137849	d__Bacteria; p__Proteobacteria; c__Gammaproteobacteria; o__Xanthomonadales; f__Rhodanobacteraceae
b5fde8ba4d44a86c829d2e6172006450	0.0149982	0.0600356	0.031947	0.0967304	0	0.0105887	0.0493561	0.0275698	d__Bacteria; p__Proteobacteria; c__Gammaproteobacteria; o__Burkholderiales; f__Comamonadaceae; g__Hydrogenophaga
187485603518d9ce78efeb2f1a813105	0.0127648	0.0600443	0.0388912	0.107405	0.0911207	0.00302535	0	0.0292627	d__Bacteria; p__Proteobacteria; c__Gammaproteobacteria; o__Burkholderiales; f__Comamonadaceae
de023781ffe409b8b474346f5212d02a	0.0130851	0.06014	0.0290639	0.0956392	0	0.0937859	0.037363	0.0345832	d__Bacteria; p__Proteobacteria; c__Gammaproteobacteria; o__Xanthomonadales; f__Xanthomonadaceae
a8790f038a686cc3f3b05602d7ec81de	0.0139642	0.0606294	0.0342015	0.100183	0	0.0831972	0.00553526	0.0162033	d__Bacteria; p__Bacteroidota; c__Bacteroidia; o__Cytophagales; f__Microscillaceae; g__uncultured; s__metagenome
ae07e4d10089c3d104f0b546ab7ce063	0.0156411	0.0607874	0.0416142	0.106138	0	0.0181521	0.112089	0.0616693	d__Bacteria; p__Proteobacteria; c__Gammaproteobacteria; o__Burkholderiales; f__Comamonadaceae; g__Simplicispira
5150f02eab2d581c74e5672d49ad0749	0.0116357	0.0610042	0.0445258	0.133394	0.183007	0.17547	0.0096867	0.090932	d__Bacteria; p__Actinobacteriota; c__Thermoleophilia; o__Gaiellales; f__uncultured; g__uncultured
7045856639ce17092c5b33100ec6e741	0.0127772	0.0611802	0.0327886	0.110891	0.095715	0.00302535	0	0.0307137	d__Bacteria; p__Proteobacteria; c__Gammaproteobacteria; o__Burkholderiales; f__Nitrosomonadaceae; g__Ellin6067; s__uncultured_proteobacterium
3875ef0d0de32958072bd8d9fe4c3cce	0.0128494	0.0620252	0.0379154	0.10758	0.090355	0.00302535	0	0.0290208	d__Bacteria; p__Actinobacteriota; c__Actinobacteria; o__Frankiales
9e2e65c03cf36b6cb812318e7d42e175	0.0123039	0.0626909	0.0310813	0.104811	0.171521	0.0378169	0.00369017	0.062153	d__Bacteria; p__Proteobacteria; c__Alphaproteobacteria; o__Rhizobiales; f__Xanthobacteraceae; g__Bradyrhizobium
0079a0c66480b0858987cf5939dd039a	0.0127066	0.0627769	0.0595577	0.144969	0.0934179	0.00756338	0.00415144	0.0328903	d__Bacteria; p__Firmicutes; c__Bacilli; o__Bacillales; f__Bacillaceae; g__Bacillus
b008eaa4899694e0c2d70156c2852e2c	0.0140834	0.0629239	0.0390925	0.111516	0	0.0922732	0.0410532	0.036276	d__Bacteria; p__Firmicutes; c__Clostridia; o__Peptostreptococcales-Tissierellales; f__Sedimentibacteraceae; g__Sedimentibacter; s__uncultured_bacterium
d38843e7a7b256283b19d160d35952b2	0.0148959	0.0631649	0.0431852	0.121312	0	0.0196648	0.0521237	0.0304719	d__Bacteria; p__Acidobacteriota; c__Vicinamibacteria; o__Vicinamibacterales; f__Vicinamibacteraceae; g__Vicinamibacteraceae
c0b6e85405f92224945c135e9369c740	0.0136485	0.0634911	0.0379259	0.110917	0	0.0257155	0.0604266	0.0357924	d__Bacteria; p__Proteobacteria; c__Alphaproteobacteria; o__Rhizobiales; f__Rhizobiaceae; g__Pseudaminobacter
a89770d42d9c747895b542165cb55fd5	0.0137517	0.063506	0.042694	0.119598	0.0911207	0.101349	0.0032289	0.0466752	d__Bacteria; p__Chloroflexi; c__Ktedonobacteria; o__Ktedonobacterales; f__Ktedonobacteraceae; g__HSB_OF53-F07; s__uncultured_soil
b940f8121437a2b1f9ca5b17a3c38dd2	0.016158	0.0637101	0.0404405	0.111796	0	0.0257155	0.0673457	0.03942	d__Bacteria; p__Firmicutes; c__Bacilli; o__Lactobacillales; f__Carnobacteriaceae; g__Atopostipes; s__uncultured_bacterium
5eca07ba09e253d4fb4f8b7c76fb153d	0.0147186	0.0637223	0.0454953	0.122248	0.103372	0	0	0.0326484	d__Bacteria; p__Proteobacteria; c__Gammaproteobacteria; o__Gammaproteobacteria_Incertae_Sedis; f__Unknown_Family; g__Acidibacter
8871ddd7413845d2d92beee46322a364	0.0153382	0.0638833	0.0351158	0.10399	0	0.0408423	0.0636555	0.0399037	d__Bacteria; p__Proteobacteria; c__Alphaproteobacteria; o__Rhizobiales; f__Rhizobiaceae
aef41a41f9f5f5e466cba7f1d5031e1f	0.0143825	0.0639677	0.0331649	0.103525	0	0.0393296	0.0982509	0.0577998	d__Bacteria; p__Firmicutes; c__Clostridia; o__Clostridiales; f__Clostridiaceae; g__Clostridiaceae; s__uncultured_bacterium
ee7cc69abcbc7be7b510025ba5832b08	0.0120522	0.0640206	0.0322432	0.114736	0.0206744	0.172445	0.052585	0.0616693	d__Bacteria; p__Bacteroidota; c__Bacteroidia; o__Chitinophagales; f__Chitinophagaceae; g__Ferruginibacter
5ba6f0136fd27ae07bbb4121531c3ebb	0.0148081	0.0642998	0.0443876	0.118936	0	0.0589944	0.0262925	0.0232167	d__Bacteria; p__Chloroflexi; c__KD4-96; o__KD4-96; f__KD4-96; g__KD4-96
31ea547fe02bde389c7533e17ae7e3a8	0.0144938	0.0644688	0.0440168	0.117123	0.0857607	0	0	0.0270861	d__Bacteria; p__Verrucomicrobiota; c__Verrucomicrobiae; o__Chthoniobacterales; f__Chthoniobacteraceae; g__Candidatus_Udaeobacter; s__uncultured_Spartobacteria
cee0553cf00d4a29bbe5445c374de067	0.015307	0.0661371	0.0377311	0.113262	0.0704463	0	0	0.0222493	d__Bacteria; p__Proteobacteria; c__Alphaproteobacteria; o__Azospirillales; f__Azospirillaceae
f7618bec0e4ebc5a028dfe76e5589608	0.0150246	0.0661751	0.0352171	0.108456	0	0.0378169	0.0613491	0.0382108	d__Bacteria; p__Chloroflexi; c__Chloroflexia; o__Thermomicrobiales; f__JG30-KF-CM45; g__JG30-KF-CM45; s__uncultured_bacterium
2f11f735467c2fdb6fed47b90966220e	0.0150828	0.0665058	0.0381019	0.122661	0.0773377	0.00302535	0	0.0249096	d__Bacteria; p__Actinobacteriota; c__Acidimicrobiia; o__Microtrichales; f__uncultured; g__uncultured; s__uncultured_Iamiaceae
b5d89d7e9fdd3cfd97f4f1ccf8939296	0.0168352	0.0666586	0.0429961	0.112721	0.146253	0	0	0.0461915	d__Bacteria; p__WPS-2; c__WPS-2; o__WPS-2; f__WPS-2; g__WPS-2; s__uncultured_bacterium
e47d26978dd257d875cb79911139877c	0.0148452	0.066695	0.0436518	0.129302	0	0.0620197	0.00922543	0.0147523	d__Bacteria; p__Bacteroidota; c__Bacteroidia; o__Chitinophagales; f__Chitinophagaceae; g__Terrimonas; s__metagenome
119461a5690f1c9c49865a2f5ea852eb	0.01667	0.0670241	0.0361108	0.103144	0	0.0363042	0.0452046	0.0295045	d__Bacteria; p__Proteobacteria; c__Alphaproteobacteria; o__Defluviicoccales; f__uncultured; g__uncultured; s__metagenome
2a65cd2c4529e6325a321879803ae571	0.0167176	0.067033	0.0404535	0.115513	0	0.0620197	0.0415144	0.0316811	d__Bacteria; p__Gemmatimonadota; c__Gemmatimonadetes; o__Gemmatimonadales; f__Gemmatimonadaceae; g__uncultured; s__metagenome
f5ab682bc375f8341afd1dac5c350dcc	0.0147487	0.0670792	0.0417459	0.123501	0	0.0242028	0.0650393	0.0379689	d__Bacteria; p__Actinobacteriota; c__Actinobacteria; o__Corynebacteriales; f__Nocardiaceae; g__Rhodococcus
f2ddb460238b922145c95187357d32b1	0.0149106	0.0676054	0.036447	0.117118	0	0.0710958	0.00461272	0.0137849	d__Bacteria; p__Proteobacteria; c__Gammaproteobacteria; o__Burkholderiales; f__Nitrosomonadaceae; g__Ellin6067
db2f4068336dfeb68935ba7fad9359d0	0.0193817	0.067814	0.0461891	0.114314	0	0.051431	0.0770324	0.0486099	d__Bacteria; p__Bacteroidota; c__Bacteroidia; o__Flavobacteriales; f__Flavobacteriaceae; g__Flavobacterium; s__arsenic-oxidizing_bacterium
23574fdc319e05e7f80b7d1966f03e68	0.0148561	0.0680414	0.0410195	0.12265	0.0673834	0	0	0.0212819	d__Bacteria; p__Actinobacteriota; c__Actinobacteria; o__Corynebacteriales; f__Mycobacteriaceae; g__Mycobacterium
0665a3d4816ff1ce0465d95631451631	0.0174696	0.0685231	0.039272	0.112343	0.0895893	0	0	0.0282953	d__Bacteria; p__Actinobacteriota; c__Thermoleophilia; o__Gaiellales; f__uncultured; g__uncultured
da464b489a2f0596dd5ff46fb9d8db2d	0.0157718	0.0688562	0.0447424	0.119413	0	0.0620197	0.0751873	0.0493354	d__Bacteria; p__Proteobacteria; c__Alphaproteobacteria; o__Rhizobiales; f__Beijerinckiaceae; g__Methylocystis
758d2ee3d9c053d39849ad51047cf2a2	0.0153966	0.0689105	0.0516525	0.131455	0.0926521	0.0105887	0	0.0309556	d__Bacteria; p__Proteobacteria; c__Alphaproteobacteria; o__Acetobacterales; f__Acetobacteraceae
23ec8924901cec702b331f372953fe0b	0.0181084	0.0690764	0.0446226	0.116744	0	0.0847099	0.00691907	0.0171707	d__Bacteria; p__Myxococcota; c__Polyangia; o__MSB-4B10; f__MSB-4B10; g__MSB-4B10; s__uncultured_proteobacterium
72d9b5e83ad15403e3fb78a1a3247682	0.0172262	0.0695296	0.0373481	0.105648	0	0.0196648	0.0811838	0.0457078	d__Bacteria; p__Firmicutes; c__Clostridia; o__Peptostreptococcales-Tissierellales; f__Anaerovoracaceae
edfdf9c5f21f3f74cadf5d4faa2e85c6	0.0171841	0.0695705	0.0436158	0.108851	0.125578	0	0	0.0396618	d__Bacteria; p__Bacteroidota; c__Bacteroidia; o__Chitinophagales; f__Chitinophagaceae; g__uncultured
4fec576541a97be94d379d2c634e6d54	0.0155028	0.0695773	0.035614	0.113621	0	0.0801718	0.0032289	0.0145104	d__Bacteria; p__Proteobacteria; c__Alphaproteobacteria; o__Rhizobiales; f__Xanthobacteraceae; g__Pseudolabrys
a8c215a764c11ed7c9a73f42d20acac9	0.0175316	0.0712454	0.0553243	0.138455	0	0.0665578	0.074726	0.0498191	d__Bacteria; p__Proteobacteria; c__Alphaproteobacteria; o__Rhizobiales; f__Devosiaceae; g__Devosia
e4aea05edf819f87f0eaa757567549f3	0.0236126	0.0716228	0.039783	0.109491	0.0811663	0.0363042	0.00184509	0.0324066	d__Bacteria; p__Proteobacteria; c__Alphaproteobacteria; o__uncultured; f__uncultured; g__uncultured
20972f4325d65e90d954e923bcf7b219	0.0181701	0.0720655	0.0562151	0.140655	0.076572	0	0	0.024184	d__Bacteria; p__Chloroflexi; c__KD4-96; o__KD4-96; f__KD4-96; g__KD4-96
3480e468d328d8a008e3d76856be1b63	0.0201059	0.0721664	0.0396346	0.111527	0.0558976	0	0.000922543	0.018138	d__Bacteria; p__Proteobacteria; c__Alphaproteobacteria; o__Rhizobiales; f__Beijerinckiaceae; g__Roseiarcus; s__uncultured_Alphaproteobacteria
a7810d2d82167b64c0e5ed36be5ec44c	0.0186271	0.072245	0.028209	0.0959663	0	0.0499183	0.0364405	0.0270861	d__Bacteria; p__Proteobacteria; c__Alphaproteobacteria; o__Rhizobiales; f__Hyphomicrobiaceae; g__Hyphomicrobium
460e7024b49326b32e85fdc5d1490b8d	0.0176421	0.072378	0.0384759	0.116204	0.0673834	0.00907606	0	0.022733	d__Bacteria; p__Acidobacteriota; c__Acidobacteriae; o__Subgroup_2; f__Subgroup_2; g__Subgroup_2
1e8cb3f8309ec651610cc3cba9783a14	0.0182475	0.0726221	0.053484	0.136233	0	0.0650451	0.136536	0.0819839	d__Bacteria; p__Firmicutes; c__Clostridia; o__Lachnospirales; f__Lachnospiraceae; g__Anaerostignum; s__Clostridiaceae_bacterium
275efe43b325479aa30df8d2e1c35e89	0.0180318	0.0728088	0.0305826	0.101286	0.038286	0	0	0.012092	d__Bacteria; p__Myxococcota; c__Myxococcia; o__Myxococcales; f__Anaeromyxobacteraceae; g__Anaeromyxobacter; s__uncultured_bacterium
8b4a5ff5bab0472cd5a8dd20fc60a952	0.018519	0.0731533	0.028461	0.100845	0	0.0589944	0.00230636	0.010641	d__Bacteria; p__Actinobacteriota; c__Thermoleophilia; o__Solirubrobacterales; f__Solirubrobacteraceae; g__uncultured
1fd2995d88f98ac0bc25189189c186a7	0.0184493	0.0736258	0.0374636	0.111827	0	0.0484056	0.10517	0.0628785	d__Bacteria; p__Actinobacteriota; c__Actinobacteria; o__Micrococcales; f__Microbacteriaceae; g__Leifsonia
14dafa53eecc802a3fd10a796f6af81f	0.0147317	0.073726	0.0228316	0.104324	0.0390517	0.113451	0.0119931	0.0367597	d__Bacteria; p__Proteobacteria; c__Alphaproteobacteria; o__Acetobacterales; f__Acetobacteraceae
25b9e2025c1673cfb83322859c826bc9	0.0181799	0.0738087	0.0502327	0.125605	0.109498	0	0	0.0345832	d__Bacteria; p__Chloroflexi; c__Ktedonobacteria; o__B12-WMSP1; f__B12-WMSP1; g__B12-WMSP1; s__uncultured_Chloroflexi
7105a3ad5b42c46f2fb67d07568241b3	0.0167019	0.0739605	0.0403173	0.11563	0.171521	0.00302535	0	0.0546559	d__Bacteria; p__Actinobacteriota; c__Thermoleophilia; o__Solirubrobacterales; f__Solirubrobacteraceae; g__uncultured
17fc9e3d8cad37e540edd169fdce0f17	0.0181553	0.0744973	0.0459063	0.12662	0	0.0302535	0.0369017	0.024184	d__Bacteria; p__Bacteroidota; c__SJA-28; o__SJA-28; f__SJA-28; g__SJA-28; s__uncultured_bacterium
d48d37c8dee5709dd72e27f263df917c	0.0189034	0.0749487	0.0499139	0.134149	0	0.0771465	0.0138381	0.0195891	d__Bacteria; p__Proteobacteria; c__Gammaproteobacteria; o__Burkholderiales; f__Comamonadaceae; g__Variovorax
b64d87dd8a882eb417d03fec0e9342fa	0.0175166	0.074999	0.0175631	0.0734102	0	0.0272282	0.763405	0.404599	d__Bacteria; p__Proteobacteria; c__Gammaproteobacteria; o__Xanthomonadales; f__Xanthomonadaceae; g__Stenotrophomonas
6a365efe80895162ee1cd4552707afa0	0.017298	0.0774299	0.0311241	0.10201	0	0.111938	0.00738035	0.0217656	d__Bacteria; p__Myxococcota; c__Polyangia; o__Polyangiales; f__Sandaracinaceae; g__uncultured
1a3e20fe87168a553cf7581e16059807	0.0217845	0.0789713	0.0443929	0.118165	0.00153144	0.0665578	0.0410532	0.0326484	d__Bacteria; p__Actinobacteriota; c__Thermoleophilia; o__Gaiellales; f__uncultured; g__uncultured; s__Gaiella_sp.
b841626e39242da6e1f3cabb340f8fae	0.0185192	0.0791822	0.0391035	0.121725	0.0681491	0	0	0.0215238	d__Bacteria; p__Chloroflexi; c__Ktedonobacteria; o__Ktedonobacterales; f__Ktedonobacteraceae; g__JG30a-KF-32; s__uncultured_bacterium
3c6c3529099bbc08b90d1cba2d1a1e26	0.0175381	0.0794079	0.0477946	0.141642	0.0076572	0.105887	0.000922543	0.0198309	d__Bacteria; p__Proteobacteria; c__Alphaproteobacteria; o__Rhizobiales; f__Xanthobacteraceae; g__uncultured
0bf06b3f8daf9ff3b457f0fa3def3cfe	0.0195256	0.080168	0.0457243	0.127268	0	0.0710958	0.0133769	0.0183799	d__Bacteria; p__Proteobacteria; c__Gammaproteobacteria; o__CCD24; f__CCD24; g__CCD24
07e4e57cf734626424b454280bbc647c	0.018745	0.0803436	0.0507027	0.139598	0.0788692	0	0	0.0249096	d__Bacteria; p__Chloroflexi; c__P2-11E; o__P2-11E; f__P2-11E; g__P2-11E; s__uncultured_bacterium
db6d63b6d5e083f79ea2cb5f76dd0ed8	0.019681	0.0805593	0.0402295	0.126785	0	0.051431	0.00415144	0.0103991	d__Bacteria; p__Actinobacteriota; c__MB-A2-108; o__MB-A2-108; f__MB-A2-108; g__MB-A2-108; s__metagenome
d51001a5bbb1f679d1c4c8c9fe8f4bf1	0.0195644	0.0810106	0.0424104	0.125297	0	0.0589944	0.0682682	0.0452241	d__Bacteria; p__Bacteroidota; c__Bacteroidia; o__Cytophagales; f__Microscillaceae; g__uncultured
fddd3551b80d9724fb03b3392d5a29cf	0.0204216	0.0812815	0.0371776	0.114774	0	0.0968113	0.00369017	0.0174125	d__Bacteria; p__Proteobacteria; c__Gammaproteobacteria; o__Burkholderiales; f__TRA3-20; g__TRA3-20
b7fd302743d4ed71037c1b46e97992d6	0.020409	0.0814372	0.0509868	0.12543	0	0.0242028	0.140227	0.0773889	d__Bacteria; p__Proteobacteria; c__Gammaproteobacteria; o__Xanthomonadales; f__Xanthomonadaceae; g__Lysobacter
33e932c67d06a179443ec8023934f4e5	0.0223346	0.0819916	0.0452405	0.127014	0	0.0105887	0.052585	0.0292627	d__Bacteria; p__Bacteroidota; c__Bacteroidia; o__Flavobacteriales; f__Flavobacteriaceae; g__Flavobacterium
82861afe4d04eac45cd38231bb886653	0.0217501	0.0820301	0.0618508	0.146886	0	0.0665578	0.0253699	0.0239422	d__Bacteria; p__Myxococcota; c__Polyangia; o__Polyangiales; f__Sandaracinaceae; g__uncultured
c50ad198e9ab33a2c696c71eb68fa1f6	0.0205497	0.082822	0.0429469	0.129011	0	0.0347916	0.0498173	0.0316811	d__Bacteria; p__Firmicutes; c__Clostridia; o__Oscillospirales; f__Ruminococcaceae; g__Candidatus_Soleaferrea; s__bacterium_enrichment
29e3d009e6c5269bcf3b467ed2068be8	0.0222824	0.0832501	0.0501939	0.127351	0	0.0226901	0.0567364	0.033374	d__Bacteria; p__Firmicutes; c__Clostridia; o__Peptococcales; f__Peptococcaceae; g__Desulfonispora; s__Desulfonispora_thiosulfatigenes
95c95b15bb3d3119f4f7b4ec6c1d1e40	0.0204582	0.0833564	0.0401646	0.126651	0.071212	0	0	0.0224911	d__Bacteria; p__Proteobacteria; c__Alphaproteobacteria; o__Rhizobiales; f__Xanthobacteraceae; g__Xanthobacteraceae; s__Rhizobiales_bacterium
88c0b118c64e44879d590ce0723a62aa	0.0221176	0.0836595	0.0720953	0.165167	0.0543661	0	0	0.0171707	d__Bacteria; p__Proteobacteria; c__Alphaproteobacteria; o__uncultured; f__uncultured; g__uncultured
2e48af7e3113c259642d19c09ab9274e	0.021846	0.0840539	0.0605465	0.155148	0	0.0529437	0.00138381	0.00918993	d__Bacteria; p__Proteobacteria; c__Gammaproteobacteria; o__Xanthomonadales; f__Rhodanobacteraceae; g__Dyella
8eee35d7cb772bfe5d3b5e09bbea62b4	0.0231532	0.0847537	0.0455484	0.125486	0.0673834	0	0	0.0212819	d__Bacteria; p__Proteobacteria; c__Alphaproteobacteria; o__Rhizobiales; f__Xanthobacteraceae
df765c14069d8db5dfa0cdfacf895972	0.0255155	0.0848813	0.063046	0.150069	0	0.00302535	0.0507399	0.0270861	d__Bacteria; p__Actinobacteriota; c__Actinobacteria; o__Micrococcales; f__Microbacteriaceae
baf5fed18423f1aed756d283bbc97c44	0.02344	0.085004	0.0471952	0.128521	0	0.0105887	0.0631942	0.034825	d__Bacteria; p__Acidobacteriota; c__Vicinamibacteria; o__Vicinamibacterales; f__Vicinamibacteraceae; g__Vicinamibacteraceae
a7ab7df8922fedec9019b9c537a908a3	0.0214476	0.0850703	0.0578594	0.1509	0.0467089	0.00302535	0	0.0152359	d__Bacteria; p__Actinobacteriota; c__Actinobacteria; o__Micromonosporales; f__Micromonosporaceae; g__Actinoplanes
f6bf640f11a82f66a13d0a80fa284e77	0.023973	0.0852642	0.0646466	0.154033	0.0497718	0	0	0.0157196	d__Bacteria; p__Actinobacteriota; c__Actinobacteria; o__Streptomycetales; f__Streptomycetaceae; g__Streptomyces
e8c31ec1bdff192a7d3d53a91577e460	0.0240647	0.0861031	0.0645444	0.155871	0.0482404	0	0	0.0152359	d__Bacteria; p__Acidobacteriota; c__Acidobacteriae; o__Subgroup_2; f__Subgroup_2; g__Subgroup_2; s__uncultured_bacterium
4b909408846be539894cd456d489f425	0.0204879	0.0863637	0.0603001	0.163527	0.0650862	0	0	0.0205564	d__Bacteria; p__Proteobacteria; c__Alphaproteobacteria; o__Acetobacterales; f__Acetobacteraceae
f2b0d151062fbe2676095671deee2a87	0.0213449	0.086541	0.0599812	0.156122	0	0.0620197	0.0862578	0.0551396	d__Bacteria; p__Firmicutes; c__Clostridia; o__Peptostreptococcales-Tissierellales; f__Peptostreptococcaceae; g__Peptostreptococcus; s__uncultured_bacterium
309190abfe47bfdb332d15c1a1450b7a	0.023562	0.0867631	0.0589442	0.151172	0.0635548	0.0105887	0	0.0217656	d__Bacteria; p__Verrucomicrobiota; c__Verrucomicrobiae; o__Chthoniobacterales; f__Chthoniobacteraceae; g__Candidatus_Udaeobacter; s__uncultured_Verrucomicrobiales
659f99171c466964109b4146a38af817	0.0215672	0.0876609	0.0582938	0.151801	0.0834635	0	0	0.0263606	d__Bacteria; p__Proteobacteria; c__Alphaproteobacteria; o__Rhizobiales; f__Beijerinckiaceae; g__Methylobacterium-Methylorubrum
36c3fe204b823a21022d6c1f5b3fbaf8	0.0276437	0.0889216	0.0462534	0.128792	0.0474747	0	0	0.0149941	d__Bacteria; p__Proteobacteria; c__Alphaproteobacteria; o__Rhizobiales; f__Xanthobacteraceae; g__Pseudolabrys; s__uncultured_Rhizobiales
88e325867cd9f145c4c10eefff0a4c2e	0.0230506	0.0894194	0.0574541	0.148424	0	0.0226901	0.0502786	0.0299882	d__Bacteria; p__Actinobacteriota; c__Actinobacteria; o__Streptomycetales; f__Streptomycetaceae; g__Streptomyces; s__Streptomyces_antibioticus
38f112d115769a30437b48a62237f9e6	0.0227717	0.0895429	0.0562267	0.149071	0.0038286	0.0801718	0.0161445	0.0224911	d__Bacteria; p__Actinobacteriota; c__Actinobacteria; o__Elev-16S-976; f__Elev-16S-976; g__Elev-16S-976; s__uncultured_Nakamurellaceae
4ead84a6c931d708cdfc2fcdf075b078	0.0234583	0.0897125	0.0675008	0.167501	0	0.0968113	0.0442821	0.0386944	d__Bacteria; p__Firmicutes; c__Clostridia; o__Peptostreptococcales-Tissierellales; f__Peptostreptococcales-Tissierellales; g__Tissierella; s__uncultured_bacterium
e321b27a8ce148d05f3c84c4c4680335	0.0224406	0.0897858	0.0514846	0.1414	0.095715	0	0.000461272	0.0304719	d__Bacteria; p__Bacteroidota; c__Bacteroidia; o__Chitinophagales; f__Chitinophagaceae; g__Ferruginibacter
8c73e5f211f94319c1f13b4ad13e7bd0	0.0224421	0.089952	0.0539576	0.149605	0.0038286	0.121014	0.00507399	0.0232167	d__Bacteria; p__Proteobacteria; c__Gammaproteobacteria
7dcf53b22441a155ee8f3dac7a297be3	0.0242051	0.0902153	0.0472499	0.132893	0.0597262	0	0	0.0188635	d__Bacteria; p__Acidobacteriota; c__Acidobacteriae; o__Acidobacteriales; f__Acidobacteriaceae_(Subgroup_1); g__Granulicella
4f9edf912688567573ad994faf1ffe5f	0.0249788	0.0906425	0.0552398	0.146979	0	0.0695831	0.0345954	0.0292627	d__Bacteria; p__Proteobacteria; c__Alphaproteobacteria; o__Rhizobiales
98d73977c9663ff26b50a020482bb730	0.0229529	0.0910347	0.0590393	0.152422	0.117921	0	0	0.0372434	d__Bacteria; p__Chloroflexi; c__TK10; o__TK10; f__TK10; g__TK10
c4fa218c30f01054f01d22c2f111ed9a	0.0272821	0.0914746	0.0471651	0.136016	0.00689148	0.055969	0.0032289	0.0128175	d__Bacteria; p__Acidobacteriota; c__Vicinamibacteria; o__Vicinamibacterales; f__uncultured; g__uncultured; s__uncultured_bacterium
5faf1176a99ed4f195d6f88d7eaef193	0.0251064	0.0915136	0.0635699	0.160112	0	0.0650451	0.000922543	0.0108828	d__Bacteria; p__Acidobacteriota; c__Vicinamibacteria; o__Vicinamibacterales; f__uncultured; g__uncultured
623d141eb03a516a3e6f169775c34b70	0.024905	0.0917518	0.0656033	0.154424	0.0819321	0	0	0.0258769	d__Bacteria; p__Planctomycetota; c__Phycisphaerae; o__Tepidisphaerales; f__WD2101_soil_group; g__WD2101_soil_group; s__uncultured_bacterium
c91df665878a58eba947045287a85f8f	0.0234493	0.0917627	0.0538429	0.146975	0.0834635	0	0	0.0263606	d__Bacteria; p__Actinobacteriota; c__Actinobacteria; o__Corynebacteriales; f__Mycobacteriaceae; g__Mycobacterium
14b652096716373261935ba3207ded7d	0.0241183	0.0917882	0.0489811	0.140602	0.0505375	0	0	0.0159615	d__Bacteria; p__Myxococcota; c__Myxococcia; o__Myxococcales; f__Anaeromyxobacteraceae; g__Anaeromyxobacter; s__uncultured_bacterium
cce3aa13b53b4aa92bd820a978799732	0.0234286	0.0918058	0.0398339	0.123084	0.109498	0.137654	0.00415144	0.0587672	d__Bacteria; p__Bacteroidota; c__Bacteroidia; o__Cytophagales; f__Microscillaceae; g__uncultured
026233b4c0e081bcc8b2c5a289cc38b4	0.0238639	0.0922835	0.0671601	0.173264	0.0076572	0.060507	0.000922543	0.0125757	d__Bacteria; p__Acidobacteriota; c__Vicinamibacteria; o__Vicinamibacterales; f__uncultured; g__uncultured; s__uncultured_bacterium
ff11335024ce72fb25832c652e70f43e	0.0243013	0.0933682	0.0587726	0.14289	0.076572	0	0	0.024184	d__Bacteria; p__Actinobacteriota; c__Acidimicrobiia; o__IMCC26256; f__IMCC26256; g__IMCC26256; s__uncultured_Acidimicrobiia
91a988541626ed10e9e7e8f60cba663d	0.0241928	0.0934495	0.0590451	0.155713	0.057429	0	0	0.018138	d__Bacteria; p__Myxococcota; c__Polyangia; o__Haliangiales; f__Haliangiaceae; g__Haliangium
e88d6ee1e26c8ee89a9685d0b4b2d7bc	0.0303343	0.0940713	0.0534443	0.133114	0	0.0347916	0.0392081	0.0261188	d__Bacteria; p__Acidobacteriota; c__Vicinamibacteria; o__Vicinamibacterales; f__Vicinamibacteraceae; g__Vicinamibacteraceae
041b00da29c37ebbe42a5cb2f383b93f	0.0262196	0.0953496	0.0620619	0.156032	0	0.0151268	0.0770324	0.0428057	d__Bacteria; p__Bacteroidota; c__Bacteroidia; o__Bacteroidales; f__Marinilabiliaceae
b407b66a8e9767ae5740dcf578477e26	0.0287928	0.0955299	0.0540896	0.137534	0	0.0196648	0.059504	0.0343413	d__Bacteria; p__Proteobacteria; c__Alphaproteobacteria; o__Rhizobiales; f__Devosiaceae; g__Devosia
98f2c4f5dd2a72b396b11a484dab8f76	0.0270946	0.0956553	0.057782	0.139242	0.0895893	0	0	0.0282953	d__Bacteria; p__Actinobacteriota; c__Actinobacteria; o__Micrococcales; f__Micrococcaceae
ea7d2bbddfc3b88b333bf9d234f54672	0.02807	0.0958015	0.055907	0.144466	0.0513033	0	0	0.0162033	d__Bacteria; p__Acidobacteriota; c__Acidobacteriae; o__Bryobacterales; f__Bryobacteraceae; g__Bryobacter
7c79ad572fb369dc92014c00313a57cf	0.0261138	0.0960574	0.0566139	0.150945	0.0566633	0.0756338	0.0032289	0.0316811	d__Bacteria; p__Acidobacteriota; c__Acidobacteriae; o__Solibacterales; f__Solibacteraceae; g__Candidatus_Solibacter
9520c9d8fb9967e33b53d0cc015fb89a	0.0260863	0.096273	0.0516225	0.140237	0	0.0151268	0.0788774	0.0437731	d__Bacteria; p__Proteobacteria; c__Gammaproteobacteria; o__Burkholderiales; f__Oxalobacteraceae
40401e764850bcafcca2d05af63c249c	0.0294626	0.0969722	0.058947	0.150108	0	0.0438676	0.00230636	0.00822257	d__Bacteria; p__Bacteroidota; c__Bacteroidia; o__Chitinophagales; f__Chitinophagaceae; g__uncultured
ea25ecaf13377befc83c0176189e91bf	0.0268941	0.0970211	0.044148	0.125783	0.122515	0	0	0.0386944	d__Bacteria; p__Chloroflexi; c__Ktedonobacteria; o__B12-WMSP1; f__B12-WMSP1; g__B12-WMSP1
13548ab63085f9254f8ae37901688d5c	0.0269014	0.0975667	0.0485792	0.144622	0	0.0620197	0.00599653	0.0130594	d__Bacteria; p__Acidobacteriota; c__Vicinamibacteria; o__Vicinamibacterales; f__uncultured; g__uncultured
88715abcd1073acd5376f4e7c854ef34	0.0298442	0.0982537	0.0712578	0.169523	0.076572	0	0	0.024184	d__Bacteria; p__Actinobacteriota; c__Acidimicrobiia
157f2bffce7d8e3f6d8cd5b711f62b21	0.0268547	0.0985084	0.0638236	0.161729	0.0650862	0	0	0.0205564	d__Bacteria; p__Chloroflexi; c__TK10; o__TK10; f__TK10; g__TK10
5f4a78e449913119a515738d30de2a36	0.026357	0.0985166	0.0585266	0.154071	0	0.0831972	0.00138381	0.0140267	d__Bacteria; p__Proteobacteria; c__Alphaproteobacteria; o__Rhizobiales; f__Rhizobiales_Incertae_Sedis; g__uncultured; s__uncultured_Alphaproteobacteria
32e86a8aa6e26c1215e28ee7f90f96ba	0.0283084	0.0988431	0.0705708	0.172437	0.00153144	0.0620197	0.00876416	0.0149941	d__Bacteria; p__Bacteroidota; c__Bacteroidia; o__Chitinophagales; f__Chitinophagaceae; g__Ferruginibacter
16cb2c074a0a19a0b198080ea40cc01a	0.0297498	0.0990293	0.051625	0.141731	0.00153144	0	0.0558139	0.0297464	d__Bacteria; p__Firmicutes; c__Bacilli; o__Bacillales; f__Planococcaceae; g__Sporosarcina; s__Sporosarcina_globispora
dc874fe299cdbf25b0af7799ef542379	0.0273568	0.0994645	0.0577628	0.152527	0	0.0726085	0.00599653	0.0147523	d__Bacteria; p__Actinobacteriota; c__Actinobacteria; o__Streptomycetales; f__Streptomycetaceae; g__Kitasatospora
8909669f0551140ae5f4c7658eb566a9	0.0272945	0.099513	0.0465123	0.132098	0	0.0181521	0.059504	0.0340995	d__Bacteria; p__Proteobacteria; c__Gammaproteobacteria; o__Pseudomonadales; f__Pseudomonadaceae; g__Thiopseudomonas; s__uncultured_prokaryote
cae1e287d98e7ef1eb9a9abe397e081f	0.0283633	0.0996766	0.0535116	0.143416	0	0.108913	0.132385	0.0868207	d__Bacteria; p__Bacteroidota; c__Bacteroidia; o__Flavobacteriales; f__Flavobacteriaceae; g__Flavobacterium
c07a547018b7cea17429280663e1951c	0.028715	0.0997657	0.0578362	0.148126	0	0.0105887	0.0927156	0.0503028	d__Bacteria; p__Firmicutes; c__Clostridia; o__Peptostreptococcales-Tissierellales; f__Peptostreptococcales-Tissierellales; g__Tepidimicrobium
b49e481ec48dbba2f5a5f6cc6539fe2d	0.0310944	0.10081	0.0605682	0.150088	0	0.0529437	0.00876416	0.0130594	d__Bacteria; p__Proteobacteria; c__Gammaproteobacteria; o__Xanthomonadales; f__Xanthomonadaceae; g__Arenimonas
a7a5aa97bcaaa96baba2adb51c99868d	0.0296552	0.100973	0.063052	0.157922	0.0788692	0	0.000922543	0.0253932	d__Bacteria; p__Myxococcota; c__Polyangia; o__Haliangiales; f__Haliangiaceae; g__Haliangium
b75105dbeee0529f316481c775aad9a0	0.0296027	0.102033	0.0674055	0.16536	0	0.060507	0.0064578	0.0130594	d__Bacteria; p__Proteobacteria; c__Alphaproteobacteria; o__Rhizobiales; f__Xanthobacteraceae; g__Rhodopseudomonas
260d4ba11ae4fd2c58fb216a5b81928e	0.0273242	0.102226	0.0671799	0.168334	0	0.0771465	0.0774936	0.052963	d__Bacteria; p__Bacteroidota; c__Bacteroidia; o__Flavobacteriales; f__Weeksellaceae; g__Chryseobacterium
3c05501e21bccd614fdd848df71203c9	0.0302021	0.102555	0.04998	0.141324	0	0.0741211	0.00461272	0.0142686	d__Bacteria; p__Proteobacteria; c__Gammaproteobacteria; o__Methylococcales; f__Methylomonadaceae; g__Methylobacter
5b1b47ac171a1f8c629f84791438a1ff	0.0307261	0.102557	0.0685677	0.158644	0	0.0302535	0.0401306	0.0258769	d__Bacteria; p__Bacteroidota; c__Bacteroidia; o__Flavobacteriales; f__Flavobacteriaceae; g__Flavobacterium
ea9a19e6ade4c8378ebd8c6dc2446747	0.0276854	0.103058	0.0729862	0.183419	0.076572	0.00151268	0	0.0244259	d__Bacteria; p__Proteobacteria; c__Alphaproteobacteria; o__Rhizobiales; f__Xanthobacteraceae; g__uncultured
7a207fea942b57a394684b1f84fe6a84	0.0284584	0.103167	0.0617976	0.158014	0	0.0211775	0.0581202	0.0338576	d__Bacteria; p__Bacteroidota; c__Bacteroidia; o__Sphingobacteriales; f__KD3-93; g__KD3-93; s__metagenome
c6872803992d3c6a7bf9e4dcba75cabc	0.0312755	0.10381	0.0721417	0.166404	0	0.00907606	0.0410532	0.0229748	d__Bacteria; p__Acidobacteriota; c__Blastocatellia; o__Blastocatellales; f__Blastocatellaceae; g__JGI_0001001-H03
ca45a39f161859cea6e82c4ca83fa6be	0.031258	0.104048	0.058248	0.151744	0.0375203	0	0	0.0118502	d__Bacteria; p__Proteobacteria; c__Gammaproteobacteria; o__Xanthomonadales; f__Rhodanobacteraceae
c17e4e9a844fb91fdfcdf911b007df80	0.031909	0.104482	0.0536731	0.140538	0	0.00756338	0.0710358	0.0384526	d__Bacteria; p__Firmicutes; c__Clostridia; o__Peptostreptococcales-Tissierellales; f__Peptostreptococcales-Tissierellales; g__Tissierella; s__uncultured_bacterium
a8b1969b8c903559eedd4bbcb6130bec	0.0298168	0.104789	0.0591781	0.15431	0.0482404	0	0	0.0152359	d__Bacteria; p__Chloroflexi; c__P2-11E; o__P2-11E; f__P2-11E; g__P2-11E; s__uncultured_Chloroflexi
db236c26581fa57b4ab0204777459b17	0.0287241	0.105168	0.0773648	0.181106	0	0.060507	0.000922543	0.0101573	d__Bacteria; p__Bacteroidota; c__Bacteroidia; o__Chitinophagales; f__Chitinophagaceae; g__Niastella
d4d430641a096e9e486a6ffde1988ce3	0.0314667	0.105428	0.0539635	0.151609	0.00153144	0.0862225	0.000922543	0.0147523	d__Bacteria; p__Acidobacteriota; c__Acidobacteriae; o__Subgroup_2; f__Subgroup_2; g__Subgroup_2; s__uncultured_Holophaga
2eecc58c58898240e9c5a5afb5703438	0.0334943	0.105633	0.0798278	0.168443	0.0467089	0	0	0.0147523	d__Bacteria; p__Proteobacteria; c__Alphaproteobacteria; o__Acetobacterales; f__Acetobacteraceae; g__uncultured; s__bacterium_enrichment
b84343d6b53af3f6a5ac0aa484691253	0.0317486	0.105868	0.0823042	0.188919	0	0.0726085	0.0156832	0.0198309	d__Bacteria; p__Proteobacteria; c__Alphaproteobacteria; o__Rhizobiales; f__Methyloligellaceae; g__uncultured
98c41210993e26a74589166d098443d9	0.0325379	0.106204	0.0627532	0.157729	0	0.101349	0.0415144	0.0379689	d__Bacteria; p__Acidobacteriota; c__Thermoanaerobaculia; o__Thermoanaerobaculales; f__Thermoanaerobaculaceae; g__Subgroup_10
ab4b87bee80c9ef09c7b5cf0929526f1	0.0320092	0.107355	0.0570534	0.150825	0.0490061	0.0226901	0	0.0191054	d__Bacteria; p__Proteobacteria; c__Alphaproteobacteria; o__Sphingomonadales; f__Sphingomonadaceae; g__Sphingomonas
eade07b40eae9302ef279f0871cab034	0.0320381	0.107542	0.0764412	0.183773	0.0467089	0.00453803	0	0.0154778	d__Bacteria; p__Actinobacteriota; c__Thermoleophilia; o__Solirubrobacterales; f__67-14; g__67-14; s__metagenome
aba1564c4797fbb8327b1d21ff854397	0.0326921	0.107616	0.0497173	0.143447	0	0.0378169	0.00184509	0.00701337	d__Bacteria; p__Acidobacteriota; c__Vicinamibacteria; o__Vicinamibacterales; f__uncultured; g__uncultured
b83861d0fe762e418bbe21fd4a3f1fb5	0.0340558	0.109001	0.064276	0.154584	0.0474747	0	0	0.0149941	d__Bacteria; p__Acidobacteriota; c__Holophagae; o__Subgroup_7; f__Subgroup_7; g__Subgroup_7; s__uncultured_proteobacterium
ae7708fc5196098e012d73229a894c96	0.0331567	0.109041	0.0664211	0.171028	0	0.0574817	0.000922543	0.00967361	d__Bacteria; p__Proteobacteria; c__Alphaproteobacteria; o__Sphingomonadales; f__Sphingomonadaceae; g__Sphingomonas
dfb18ee83fb04ea45f0981070156de58	0.028815	0.109141	0.018672	0.0788722	0.433398	0.170932	0.0830289	0.207741	d__Bacteria; p__Proteobacteria; c__Gammaproteobacteria; o__Burkholderiales; f__Oxalobacteraceae; g__Massilia
74c2779ffee6fcad6c2eb1dc0f73ec8a	0.0300304	0.109601	0.0595321	0.168159	0.0130172	0.0650451	0.00599653	0.0176543	d__Bacteria; p__Verrucomicrobiota; c__Verrucomicrobiae; o__Pedosphaerales; f__Pedosphaeraceae; g__ADurb.Bin063-1
aae8b4e9976fc9eb421ba3c8460f73fc	0.0326229	0.110021	0.0635386	0.16235	0.108732	0.00907606	0	0.0357924	d__Bacteria; p__Acidobacteriota; c__Acidobacteriae; o__Subgroup_2; f__Subgroup_2; g__Subgroup_2
84f559231266c389781c4330439986f5	0.0345803	0.11024	0.0800673	0.170214	0	0.0121014	0.0447433	0.0253932	d__Bacteria; p__Firmicutes; c__Clostridia; o__Peptostreptococcales-Tissierellales; f__Peptostreptococcales-Tissierellales; g__Tissierella; s__uncultured_bacterium
e4178221c5404895b070e9771c8f0765	0.0313093	0.110941	0.0906484	0.198444	0.0038286	0.0786592	0.00369017	0.0157196	d__Bacteria; p__Proteobacteria; c__Gammaproteobacteria; o__Burkholderiales; f__Nitrosomonadaceae; g__mle1-7
8d48360c3f5b26585aaef6f932eba815	0.0314534	0.11125	0.0706384	0.178127	0.0551319	0.00453803	0.000922543	0.0186217	d__Bacteria; p__Actinobacteriota; c__Acidimicrobiia; o__IMCC26256; f__IMCC26256; g__IMCC26256
c3cc19ca241077fabbc49b7bf2b04a02	0.0296246	0.111657	0.0633193	0.182627	0.0290974	0.0847099	0.00830289	0.0270861	d__Bacteria; p__Bacteroidota; c__Bacteroidia; o__Chitinophagales; f__Chitinophagaceae; g__Ferruginibacter
c1f0799b785a7b7cde25d10c3f8eeaa8	0.0317264	0.111686	0.0395305	0.141841	0.0222059	0.0756338	0.00599653	0.0222493	d__Bacteria; p__Proteobacteria; c__Alphaproteobacteria; o__Rhizobiales; f__Xanthobacteraceae
0eba992cf882f199c1946ae45c4be825	0.0313581	0.114342	0.0533774	0.156923	0	0.105887	0.0115318	0.0229748	d__Bacteria; p__Chloroflexi; c__Chloroflexia; o__Thermomicrobiales; f__JG30-KF-CM45; g__JG30-KF-CM45; s__uncultured_bacterium
9511924e5834b802da319c2b409e76dd	0.0368759	0.115927	0.072456	0.178596	0	0.0529437	0.0032289	0.0101573	d__Bacteria; p__Proteobacteria; c__Gammaproteobacteria; o__Burkholderiales; f__Methylophilaceae; g__uncultured; s__metagenome
15c694ebe7778957ac3aa7656c1e8fda	0.0346482	0.116018	0.0546022	0.156447	0.0796349	0.0060507	0	0.0261188	d__Bacteria; p__Actinobacteriota; c__Actinobacteria; o__Corynebacteriales; f__Mycobacteriaceae; g__Mycobacterium
ed4537a89009c1c4d489a5a74d24d61d	0.0357513	0.116633	0.047524	0.132487	0	0.149755	0.000922543	0.0244259	d__Bacteria; p__Actinobacteriota; c__Actinobacteria; o__Pseudonocardiales; f__Pseudonocardiaceae; g__Lechevalieria
377fa6724227e2582ce1690039e8a952	0.0326775	0.117167	0.0595661	0.160056	0.114858	0.00302535	0	0.0367597	d__Bacteria; p__Chloroflexi; c__AD3; o__AD3; f__AD3; g__AD3; s__uncultured_bacterium
077ee450ed1612406b9d9e23668e919e	0.0351134	0.117177	0.0422965	0.124184	0.19143	0	0	0.0604601	d__Bacteria; p__Firmicutes; c__Clostridia; o__Clostridiales; f__Clostridiaceae; g__Clostridium_sensu_stricto_13
9dcffa3dac6875c15fba0f0f51292b1a	0.039578	0.117473	0.0648001	0.165633	0	0.0196648	0.0581202	0.0336158	d__Bacteria; p__Firmicutes; c__Clostridia; o__Oscillospirales
715d5c2f63c80e3f5964e50cee145107	0.0349532	0.11771	0.0742831	0.170032	0.130938	0	0	0.0413547	d__Bacteria; p__Proteobacteria; c__Gammaproteobacteria; o__Burkholderiales; f__Nitrosomonadaceae; g__Ellin6067
8fb9d752fc046282dbcedb6cf6ed703e	0.0341722	0.117713	0.0664864	0.17809	0	0.101349	0.00507399	0.0188635	d__Bacteria; p__Actinobacteriota; c__Thermoleophilia; o__Solirubrobacterales; f__67-14; g__67-14
14026ae9cffae3677981a4da3be138ab	0.0355738	0.117825	0.0762651	0.181887	0.0658519	0	0	0.0207983	d__Bacteria; p__Actinobacteriota; c__Actinobacteria; o__Frankiales; f__uncultured; g__uncultured
5866be11428d41298905cc766ed17c59	0.0340277	0.117876	0.0598128	0.151657	0	0.314637	0.0498173	0.0764215	d__Bacteria; p__Bacteroidota; c__Bacteroidia; o__Chitinophagales; f__Chitinophagaceae; g__Terrimonas
ce767da6079386747fb9bc67256b7442	0.0342862	0.118058	0.0760931	0.182877	0	0.0347916	0.0627329	0.0384526	d__Bacteria; p__Proteobacteria; c__Alphaproteobacteria; o__Rhizobiales; f__Rhizobiales_Incertae_Sedis; g__Nordella
cb2cf0b0418dc99cd62346311437d0a1	0.0380688	0.118929	0.0773273	0.184809	0.0758063	0	0	0.0239422	d__Bacteria; p__Actinobacteriota; c__Actinobacteria; o__Pseudonocardiales; f__Pseudonocardiaceae; g__Pseudonocardia
7ef5007e022585754df83fff60f17b54	0.0404236	0.119162	0.0837738	0.183944	0	0.0393296	0.00461272	0.00870625	d__Bacteria; p__Proteobacteria; c__Alphaproteobacteria; o__Rhizobiales; f__Hyphomicrobiaceae; g__Pedomicrobium; s__uncultured_Alphaproteobacteria
da75bd3279e6cc5caf07450f3791338d	0.0370374	0.119635	0.0875493	0.191165	0	0.0998366	0.0142994	0.0234585	d__Bacteria; p__Proteobacteria; c__Gammaproteobacteria; o__Xanthomonadales; f__Xanthomonadaceae; g__Arenimonas
9a076afaf30ea6fa5ff23bcfb38c68da	0.035309	0.119849	0.0681403	0.168166	0.095715	0.00302535	0	0.0307137	d__Bacteria; p__Acidobacteriota; c__Acidobacteriae; o__Acidobacteriales; f__uncultured; g__uncultured
b0b126f13ccefb17a8ac646c2a856f56	0.0355392	0.120087	0.0667989	0.177196	0.00153144	0.0529437	0.000922543	0.00943177	d__Bacteria; p__Chloroflexi; c__KD4-96; o__KD4-96; f__KD4-96; g__KD4-96
f59a03b3ef1a410c5de17b4e52fdcf2c	0.0402561	0.120597	0.0799579	0.185057	0.038286	0	0	0.012092	d__Bacteria; p__Myxococcota; c__Polyangia; o__Polyangiales; f__Polyangiaceae; g__Pajaroellobacter
62cbc122766c7aed01df919c074660ca	0.0369176	0.120691	0.0737204	0.168457	0	0.0151268	0.0664231	0.0372434	d__Bacteria; p__Firmicutes; c__Bacilli; o__Bacillales; f__Planococcaceae
7b0a8fd3dc1d494b9eb708e9f838410a	0.0405198	0.120725	0.0707882	0.178355	0.0558976	0	0	0.0176543	d__Bacteria; p__Actinobacteriota; c__Actinobacteria; o__Pseudonocardiales; f__Pseudonocardiaceae; g__Pseudonocardia
927bd12e38409c5ffb425bbf947487ea	0.0419715	0.12081	0.0837183	0.17999	0.0451775	0	0	0.0142686	d__Bacteria; p__Chloroflexi; c__Ktedonobacteria; o__Ktedonobacterales; f__Ktedonobacteraceae; g__G12-WMSP1; s__uncultured_Chloroflexi
a9259dbebb6ca1296730846077173559	0.0353289	0.121619	0.117751	0.24765	0.0796349	0.0196648	0.000461272	0.0285372	d__Bacteria; p__Proteobacteria; c__Alphaproteobacteria; o__Rhizobiales; f__Xanthobacteraceae; g__uncultured
805ace228f715e2f39142f35be0c1d8c	0.037668	0.121779	0.0709789	0.173912	0.0467089	0	0	0.0147523	d__Bacteria; p__Acidobacteriota; c__Acidobacteriae; o__Bryobacterales; f__Bryobacteraceae; g__Bryobacter
194ff45cc93e661e6f14c8fab5c616c9	0.0390362	0.122794	0.0892332	0.195755	0	0.0710958	0.042437	0.0336158	d__Bacteria; p__Actinobacteriota; c__Actinobacteria; o__Corynebacteriales; f__Corynebacteriales_Incertae_Sedis; g__Tomitella; s__Rhodococcus_sp.
486a040cbd84a0976b22ef99f5de484b	0.0387683	0.12291	0.0836048	0.199321	0.0620233	0	0.000922543	0.0200727	d__Bacteria; p__Proteobacteria; c__Alphaproteobacteria; o__Acetobacterales; f__Acetobacteraceae; g__uncultured
8f547d23fbc4f813be4a668587e6325d	0.031252	0.124111	0.0608262	0.17302	0.0750406	0.189085	0.0166058	0.0626366	d__Bacteria; p__Proteobacteria; c__Alphaproteobacteria; o__Rhizobiales; f__Beijerinckiaceae; g__Roseiarcus
125ac243f75d7afc6284da5bc8f50951	0.0424555	0.124385	0.082416	0.186916	0	0.0544563	0.0281376	0.0234585	d__Bacteria; p__Acidobacteriota; c__Vicinamibacteria; o__Vicinamibacterales; f__uncultured; g__uncultured; s__uncultured_bacterium
4b7ebf2ef71b8cf32008c72bbaead226	0.0391313	0.124511	0.0738482	0.183225	0	0.0453803	0.0124543	0.0137849	d__Bacteria; p__Proteobacteria; c__Gammaproteobacteria; o__Burkholderiales; f__TRA3-20; g__TRA3-20
93d78c6c31a36a799edc4f0e6b10fe80	0.0395902	0.124763	0.105708	0.217777	0.103372	0.0363042	0.00276763	0.0399037	d__Bacteria; p__Proteobacteria; c__Alphaproteobacteria; o__Rhizobiales; f__Beijerinckiaceae; g__Methylorosula; s__uncultured_bacterium
b766a8688345979cbd84aa572b0692ae	0.0394199	0.12554	0.0873488	0.197279	0.0627891	0	0	0.0198309	d__Bacteria; p__Actinobacteriota; c__Acidimicrobiia; o__IMCC26256; f__IMCC26256; g__IMCC26256; s__uncultured_Aciditerrimonas
b052094e36eae242cf3c58989f7e5d70	0.0402961	0.125627	0.0872877	0.195505	0.0558976	0	0	0.0176543	d__Bacteria; p__Proteobacteria; c__Alphaproteobacteria; o__Acetobacterales; f__Acetobacteraceae
f93efb41114f3ac3eb1e38d1abbafc77	0.0394712	0.125771	0.0803232	0.186455	0.114092	0	0	0.0360342	d__Bacteria; p__Proteobacteria; c__Alphaproteobacteria; o__Rhizobiales; f__Beijerinckiaceae; g__Methylobacterium-Methylorubrum
380572c154d178caf19ed9a2d0f167a8	0.0388869	0.125928	0.0793331	0.186101	0	0.0317662	0.0502786	0.0314392	d__Bacteria; p__Bacteroidota; c__Bacteroidia; o__Flavobacteriales; f__Flavobacteriaceae; g__Flavobacterium
02cb6d2e235015a8ecad435887bf99a8	0.0393858	0.12621	0.0819083	0.183746	0.00153144	0.0922732	0.000922543	0.0157196	d__Bacteria; p__Proteobacteria; c__Gammaproteobacteria; o__JG36-TzT-191; f__JG36-TzT-191; g__JG36-TzT-191
4bd8272ec5e57a257307a67a102b3fee	0.0346027	0.126637	0.0588327	0.162698	0.14319	0.00453803	0	0.0459497	d__Bacteria; p__Actinobacteriota; c__Thermoleophilia; o__Gaiellales
1dda65ef246c26760c203f4cf06f8d12	0.0436557	0.126727	0.060594	0.144102	0	0	0.157755	0.0827094	d__Bacteria; p__Proteobacteria; c__Gammaproteobacteria; o__Xanthomonadales; f__Xanthomonadaceae; g__Stenotrophomonas
87d452635e76a502cf6114cb7f39b6f5	0.0393313	0.128042	0.0769628	0.191053	0	0.0423549	0.0115318	0.0128175	d__Bacteria; p__Proteobacteria; c__Alphaproteobacteria; o__Rhizobiales; f__Rhizobiales_Incertae_Sedis; g__Nordella
9e5176a73c176ee742312a219d3851a5	0.040315	0.128202	0.0683082	0.183777	0.038286	0.0484056	0.000922543	0.0203146	d__Bacteria; p__Proteobacteria; c__Alphaproteobacteria; o__Sphingomonadales; f__Sphingomonadaceae; g__Plot4-2H12; s__uncultured_Sphingomonadaceae
a46ecf563d9e9ae059a4430b4ac6c9d3	0.0419868	0.129193	0.0844117	0.184951	0.0474747	0	0	0.0149941	d__Bacteria; p__Chloroflexi; c__P2-11E; o__P2-11E; f__P2-11E; g__P2-11E; s__uncultured_bacterium
0023045765855a7a130cf189ed0d0d6b	0.0513615	0.129451	0.0838948	0.182223	0	0.0257155	0.0267538	0.018138	d__Bacteria; p__Myxococcota; c__Polyangia; o__Nannocystales; f__Nannocystaceae; g__Nannocystis
e71eb410729dc8b906f5b4ce999810e2	0.0437057	0.12954	0.0757822	0.175586	0	0.0211775	0.037363	0.0229748	d__Bacteria; p__Proteobacteria; c__Gammaproteobacteria; o__Xanthomonadales; f__Xanthomonadaceae; g__Lysobacter
9bc6220fbaec6b25d0960ffa48dd2130	0.0447439	0.130154	0.0731804	0.175136	0	0.0136141	0.0332116	0.0195891	d__Bacteria; p__Proteobacteria; c__Alphaproteobacteria; o__Sphingomonadales; f__Sphingomonadaceae; g__Sphingosinicella
7360debe2821af39c8da7b68ce8e31e9	0.0474957	0.131606	0.0942867	0.203892	0	0.051431	0.0309052	0.0244259	d__Bacteria; p__Firmicutes; c__Clostridia; o__Clostridiales; f__Clostridiaceae
3c372cb623c271cd5e0487f61dd91498	0.0460864	0.132317	0.0998698	0.215681	0.0643205	0	0	0.0203146	d__Bacteria; p__Chloroflexi; c__KD4-96; o__KD4-96; f__KD4-96; g__KD4-96
c178d9dec704e531077d7867e8653502	0.0450492	0.132984	0.0812607	0.190177	0.0811663	0	0	0.0256351	d__Bacteria; p__Acidobacteriota; c__Acidobacteriae; o__Acidobacteriales; f__uncultured; g__uncultured; s__uncultured_Acidobacteriaceae
98c963bdc510c35d3c582f3f79452861	0.0417907	0.133659	0.0840515	0.19858	0.071212	0.0060507	0	0.0234585	d__Bacteria; p__Actinobacteriota; c__Acidimicrobiia; o__uncultured; f__uncultured; g__uncultured
0e3874f03a3453371b723aadd61c3d19	0.048814	0.133744	0.113784	0.223825	0.0589605	0	0	0.0186217	d__Bacteria; p__Proteobacteria; c__Gammaproteobacteria; o__Burkholderiales; f__Nitrosomonadaceae; g__IS-44; s__uncultured_Rhodocyclaceae
bbb3cdf143480cfba5b6b964f8082dd3	0.0469155	0.13381	0.0807488	0.183237	0	0.0196648	0.0341341	0.0210401	d__Bacteria; p__Firmicutes; c__Clostridia; o__Peptostreptococcales-Tissierellales; f__Peptostreptococcales-Tissierellales; g__Tepidimicrobium
8516c3ea7aae07ce85720ef3e63a3bb6	0.0464841	0.133976	0.116538	0.225378	0.0451775	0.00756338	0	0.0154778	d__Bacteria; p__Bacteroidota; c__Bacteroidia; o__Cytophagales; f__Hymenobacteraceae; g__Hymenobacter
403f2625df44f9e8618dd7791abdd5a0	0.048567	0.135016	0.0989224	0.210497	0	0.0272282	0.0678069	0.0399037	d__Bacteria; p__Firmicutes; c__Clostridia; o__Peptostreptococcales-Tissierellales; f__Peptostreptococcales-Tissierellales; g__Natronincola; s__uncultured_bacterium
35b236c90409af670b46e8311ac90471	0.0434753	0.135411	0.0875378	0.200749	0.0934179	0.0136141	0	0.0316811	d__Bacteria; p__Proteobacteria; c__Gammaproteobacteria; o__Xanthomonadales; f__Rhodanobacteraceae
32b189a4101c085a698ac75cc1cc23fe	0.0454261	0.135619	0.0754627	0.194407	0	0.0317662	0.0659618	0.0396618	d__Bacteria; p__Proteobacteria; c__Gammaproteobacteria; o__Xanthomonadales; f__Xanthomonadaceae; g__Thermomonas
5063ef17196455c34a06d6d6b194425f	0.0496247	0.136251	0.0839503	0.1857	0	0.0363042	0.0447433	0.0292627	d__Bacteria; p__Firmicutes; c__Clostridia; o__Peptococcales; f__Peptococcaceae; g__Desulfonispora; s__Desulfonispora_thiosulfatigenes
4dfad9145235f7ed15b202bc34a8928e	0.0459543	0.136902	0.0842381	0.191824	0	0.0877352	0.0304439	0.0299882	d__Bacteria; p__Proteobacteria; c__Alphaproteobacteria; o__Rhizobiales; f__Xanthobacteraceae; g__Pseudolabrys
106a9525bd460c8672d4ae63182a51f0	0.0452843	0.137717	0.0772238	0.197503	0	0.0695831	0.0147607	0.0188635	d__Bacteria; p__Proteobacteria; c__Alphaproteobacteria; o__Rhizobiales; f__Rhizobiaceae; g__Aminobacter
084acaf239322861896fc1fd56df5e3f	0.0447867	0.138959	0.082278	0.204316	0.0444118	0.0060507	0.00276763	0.0164451	d__Bacteria; p__Actinobacteriota; c__Actinobacteria; o__Micrococcales; f__Micrococcaceae
d1ca7b1a62410b19bf12c458a3b69509	0.0462113	0.139427	0.0864106	0.210221	0	0.0952986	0.0170671	0.024184	d__Bacteria; p__Proteobacteria; c__Gammaproteobacteria; o__Xanthomonadales; f__Xanthomonadaceae; g__Arenimonas
8b9eafd8b509ba19d888d105b97bd933	0.0468475	0.140391	0.0957778	0.209945	0	0.111938	0.000461272	0.018138	d__Bacteria; p__Actinobacteriota; c__Actinobacteria; o__Micrococcales; f__Microbacteriaceae; g__Microbacterium
a65020deaf115d5a2803d1e6b8d25145	0.0492806	0.140597	0.0971901	0.210133	0.0398175	0	0	0.0125757	d__Bacteria; p__Acidobacteriota; c__Acidobacteriae; o__Bryobacterales; f__Bryobacteraceae; g__Bryobacter
d4c272c13a0356f4f90fb738c09ddb46	0.0484937	0.140775	0.0749046	0.184448	0	0.0121014	0.102864	0.0558651	d__Bacteria; p__Proteobacteria; c__Gammaproteobacteria; o__Steroidobacterales; f__Steroidobacteraceae; g__Steroidobacter
5d70ad6256d75770624f89dff5e95630	0.0451808	0.140976	0.0773376	0.183453	0.135532	0	0	0.0428057	d__Bacteria; p__Bacteroidota; c__Bacteroidia; o__Chitinophagales; f__Chitinophagaceae; g__uncultured
47ef6396265f1fd917cc06e1953bc57d	0.0482156	0.141167	0.0874909	0.194595	0.103372	0	0	0.0326484	d__Bacteria; p__Chloroflexi; c__SHA-26; o__SHA-26; f__SHA-26; g__SHA-26; s__uncultured_bacterium
088ddd850e67e35909ef5bb954d13d7a	0.0514849	0.141379	0.0607447	0.160048	0.0467089	0.0317662	0.00230636	0.0210401	d__Bacteria; p__Proteobacteria; c__Alphaproteobacteria; o__Rhizobiales; f__Hyphomicrobiaceae; g__Pedomicrobium
b39dcd43efed177b89c64f71f7ebd9b0	0.0536292	0.141528	0.0862269	0.187521	0	0	0.0212185	0.0111247	d__Bacteria; p__Actinobacteriota; c__Actinobacteria; o__Micrococcales; f__Microbacteriaceae; g__Leucobacter
123b8bbf77433b917dd12eedf8d05c15	0.0486311	0.141845	0.095151	0.210274	0.057429	0	0	0.018138	d__Bacteria; p__Bacteroidota; c__Bacteroidia; o__Cytophagales; f__Microscillaceae
f86c95b9110ed023c3f97eb554d73e1f	0.0502419	0.141853	0.0838636	0.18376	0	0.0242028	0.0544301	0.0324066	d__Bacteria; p__Firmicutes; c__Clostridia; o__Peptostreptococcales-Tissierellales; f__Peptostreptococcales-Tissierellales; g__Tissierella
008a88594543eb5b7671fc6f69d54d03	0.0493664	0.142186	0.0934032	0.207599	0	0.0544563	0.0456659	0.0326484	d__Bacteria; p__Proteobacteria; c__Alphaproteobacteria; o__Rhizobiales; f__Xanthobacteraceae; g__Pseudolabrys
8bc1494f69e87163080d691f0610414d	0.0497673	0.14238	0.0701458	0.180548	0	0.0136141	0.0355179	0.0207983	d__Bacteria; p__Bacteroidota; c__Bacteroidia; o__Cytophagales; f__Microscillaceae; g__uncultured
bf0a7b95d28a3132e5a41b83b4b25e1f	0.0490946	0.142457	0.0892223	0.209327	0	0.0453803	0.0226023	0.0191054	d__Bacteria; p__Proteobacteria; c__Alphaproteobacteria; o__Reyranellales; f__Reyranellaceae; g__Reyranella; s__uncultured_proteobacterium
1653101453ef3b5c2fb533d9fce94246	0.0469947	0.142799	0.0842798	0.203288	0	0.0499183	0.000922543	0.00846441	d__Bacteria; p__Bacteroidota; c__Bacteroidia; o__Sphingobacteriales; f__AKYH767; g__AKYH767; s__uncultured_bacterium
b1048c413003c5768cbc38730d499787	0.0454251	0.142927	0.0790042	0.193196	0.151613	0	0	0.0478844	d__Bacteria; p__Actinobacteriota; c__Thermoleophilia; o__Solirubrobacterales; f__Solirubrobacteraceae; g__uncultured
012fd4a593a33d611beef9c44055c472	0.0474205	0.143354	0.0980816	0.21501	0.0727434	0	0	0.0229748	d__Bacteria; p__Acidobacteriota; c__Thermoanaerobaculia; o__Thermoanaerobaculales; f__Thermoanaerobaculaceae; g__Subgroup_10
9bc57f130cb924400154590f1c52042b	0.0476792	0.143373	0.076824	0.19616	0.0528347	0.0287408	0	0.0212819	d__Bacteria; p__Proteobacteria; c__Alphaproteobacteria; o__Rhizobiales; f__Xanthobacteraceae; g__uncultured
b99b13bb3a8f88170ba2a00fb4803a8e	0.0470373	0.143654	0.0914625	0.209662	0.0367546	0	0	0.0116083	d__Bacteria; p__Chloroflexi; c__TK10; o__TK10; f__TK10; g__TK10; s__bacterium_Ellin6543
4bab3cea65557b838695f9c5a46ec152	0.051574	0.143936	0.101058	0.214127	0	0.0226901	0.0332116	0.0210401	d__Bacteria; p__Acidobacteriota; c__Vicinamibacteria; o__Vicinamibacterales; f__Vicinamibacteraceae; g__Luteitalea
cc9b5afe4369e8036217de211310cbac	0.0515345	0.144417	0.0915056	0.198596	0	0.0257155	0.0631942	0.0372434	d__Bacteria; p__Actinobacteriota; c__Actinobacteria; o__Micrococcales; f__Microbacteriaceae
8547b7de80e54cfdbf63abedfca6b518	0.0485263	0.144962	0.0913202	0.201854	0.0781035	0	0	0.0246677	d__Bacteria; p__Chloroflexi; c__AD3; o__AD3; f__AD3; g__AD3; s__uncultured_bacterium
493c151931fa895f336c23c308f229f1	0.0497878	0.145228	0.08886	0.204263	0	0.0060507	0.0433595	0.0237004	d__Bacteria; p__Firmicutes; c__Bacilli; o__Lactobacillales; f__Vagococcaceae; g__Vagococcus; s__Vagococcus_fessus
2524d860ee93ddc5d370d014befc7463	0.051616	0.145301	0.0885551	0.191203	0.0612576	0.046893	0	0.0268443	d__Bacteria; p__Proteobacteria; c__Alphaproteobacteria; o__Rhizobiales; f__Xanthobacteraceae
d1661c04477d8ce3802aef2767e7dcdb	0.0538216	0.146225	0.0809046	0.187109	0	0.0181521	0.0548913	0.0316811	d__Bacteria; p__Proteobacteria; c__Alphaproteobacteria; o__Rhizobiales; f__Rhizobiaceae
2bc08cbab5e32cb0dccc734e179d3e7f	0.0469917	0.146252	0.0907604	0.225978	0.00536004	0.0816845	0.00276763	0.0162033	d__Bacteria; p__Proteobacteria; c__Alphaproteobacteria; o__Acetobacterales; f__Acetobacteraceae; g__Rhodovastum; s__uncultured_bacterium
3f120a6745239ef9c3cde3424cf9f5a8	0.0479234	0.14641	0.0948698	0.21798	0.090355	0	0	0.0285372	d__Bacteria; p__Proteobacteria; c__Gammaproteobacteria; o__Gammaproteobacteria_Incertae_Sedis; f__Unknown_Family; g__Acidibacter
865e010a88efe04db08a504c317cb84e	0.0546486	0.146927	0.0926412	0.207385	0	0.0831972	0.00784162	0.0174125	d__Bacteria; p__Bacteroidota; c__Bacteroidia; o__Chitinophagales; f__Chitinophagaceae
1eb9d3ab2b81a7048fb421f9d66d8923	0.0480746	0.147413	0.0990438	0.226932	0	0.0363042	0	0.00580417	d__Bacteria; p__Proteobacteria; c__Alphaproteobacteria; o__Rhizobiales; f__Xanthobacteraceae
ed208fdda0856e05e43a5d0e40d2dff4	0.0519548	0.147677	0.105881	0.22195	0.0604919	0	0	0.0191054	d__Bacteria; p__Proteobacteria; c__Alphaproteobacteria; o__Acetobacterales; f__Acetobacteraceae; g__uncultured
54918f24fa1796c1fce234fc123a0cca	0.0476253	0.148019	0.0857206	0.211989	0	0.060507	0.00553526	0.0125757	d__Bacteria; p__Bacteroidota; c__Bacteroidia; o__Chitinophagales; f__Chitinophagaceae; g__Puia
30eb8aa4058b8c3dc6cc1dedba435d1c	0.0536127	0.148746	0.0888908	0.205404	0	0.0257155	0.022141	0.0157196	d__Bacteria; p__Actinobacteriota; c__Acidimicrobiia; o__Microtrichales; f__Microtrichaceae
75b10588bdfccfafed15e8436fdce4a0	0.049451	0.148755	0.104121	0.227254	0.0811663	0.0105887	0.00138381	0.0280535	d__Bacteria; p__Acidobacteriota; c__Vicinamibacteria; o__Vicinamibacterales; f__uncultured; g__uncultured
78af9ef14bcdebec8d87be4ad4946783	0.048248	0.149378	0.0983667	0.228179	0.0781035	0.00907606	0.00138381	0.0268443	d__Bacteria; p__Proteobacteria; c__Alphaproteobacteria; o__Rhizobiales; f__Xanthobacteraceae; g__Bradyrhizobium
6831652b2955b16b640878ea3e9a1234	0.0521062	0.149548	0.113378	0.235401	0.0811663	0.0060507	0	0.0266024	d__Bacteria; p__Proteobacteria; c__Gammaproteobacteria; o__Burkholderiales; f__Burkholderiaceae; g__Burkholderia-Caballeronia-Paraburkholderia
6736e4f37715b9c65ac71628a9d8536b	0.0484639	0.150436	0.0912074	0.209883	0	0.0952986	0.0189121	0.0251514	d__Bacteria; p__Bacteroidota; c__Bacteroidia; o__Chitinophagales; f__Chitinophagaceae; g__Ferruginibacter
c9ef86ec784cf6a9f70a221b98d53ac0	0.0526816	0.150758	0.102988	0.216391	0.0467089	0	0	0.0147523	d__Bacteria; p__Acidobacteriota; c__Acidobacteriae; o__Acidobacteriales; f__uncultured; g__uncultured
bffcb1f235ecf90cf4efcb78d42db588	0.0505225	0.151038	0.0939805	0.217495	0.00229716	0.0665578	0.00553526	0.0142686	d__Bacteria; p__Acidobacteriota; c__Vicinamibacteria; o__Vicinamibacterales; f__uncultured; g__uncultured; s__uncultured_Acidobacteria
0e2341aefbf906d59918b9ee23252a6a	0.0552788	0.151797	0.0969577	0.215255	0	0	0.0442821	0.0232167	d__Bacteria; p__Proteobacteria; c__Gammaproteobacteria; o__Burkholderiales; f__Comamonadaceae; g__Hydrogenophaga; s__Hydrogenophaga_palleronii
b764a940158c8ba4dfa9503e2c34b0e8	0.0515462	0.151827	0.0913991	0.215072	0.0405832	0	0	0.0128175	d__Bacteria; p__Actinobacteriota; c__Actinobacteria; o__Pseudonocardiales; f__Pseudonocardiaceae; g__Pseudonocardia
92107d56553c1a012a84fb98e38afa96	0.0543068	0.151843	0.0938784	0.217393	0.0421146	0.00302535	0.000922543	0.0142686	d__Bacteria; p__Actinobacteriota; c__Actinobacteria; o__Corynebacteriales; f__Mycobacteriaceae; g__Mycobacterium
d43771004fa62bf29808df3f4853cd25	0.0502374	0.152058	0.109706	0.241539	0	0.0438676	0.00369017	0.00894809	d__Bacteria; p__Bacteroidota; c__Bacteroidia; o__Chitinophagales; f__Chitinophagaceae; g__Puia; s__metagenome
267347e849b1a70b21e3af8bcf4af630	0.0580081	0.152148	0.11654	0.239359	0	0.0347916	0.0198347	0.0159615	d__Bacteria; p__Chloroflexi; c__KD4-96; o__KD4-96; f__KD4-96; g__KD4-96; s__uncultured_bacterium
ce1ad3e92668ba0061d28f8c24e5989c	0.0525235	0.153198	0.0749087	0.200118	0.00536004	0.0574817	0.00184509	0.0118502	d__Bacteria; p__Verrucomicrobiota; c__Verrucomicrobiae; o__Opitutales; f__Opitutaceae; g__Opitutus
38a041632b845db0f48b1da9952c68ea	0.0568816	0.153575	0.0910615	0.205388	0	0.00756338	0.0364405	0.0203146	d__Bacteria; p__Proteobacteria; c__Gammaproteobacteria; o__Burkholderiales; f__Burkholderiaceae; g__Lautropia
16ead6166ccac582d9b8b6b03831bb86	0.05492	0.154991	0.0338709	0.10107	0.782566	0	0	0.247161	d__Bacteria; p__Acidobacteriota; c__Blastocatellia; o__11-24; f__11-24; g__11-24; s__uncultured_Acidobacteriales
93df4da2c9c2c7af094929eaa539ee52	0.0582301	0.155162	0.0918093	0.208545	0.0865264	0	0	0.027328	d__Bacteria; p__Chloroflexi; c__AD3; o__AD3; f__AD3; g__AD3; s__uncultured_bacterium
1bfb01e062720a327b5e16f9e8214d30	0.0567202	0.155243	0.110798	0.23396	0.032926	0	0	0.0103991	d__Bacteria; p__Actinobacteriota; c__Actinobacteria; o__Pseudonocardiales; f__Pseudonocardiaceae; g__Pseudonocardia
b966b58c6bcf8ba13fae4215451829a9	0.0580514	0.156175	0.103739	0.225197	0	0.051431	0.0235249	0.0205564	d__Bacteria; p__Actinobacteriota; c__Actinobacteria; o__Frankiales; f__Sporichthyaceae; g__Longivirga
b1682872b7bddc0d2ce2b2234df22a7c	0.0544039	0.156221	0.0826014	0.19256	0.113327	0	0	0.0357924	d__Bacteria; p__Actinobacteriota; c__Thermoleophilia; o__Solirubrobacterales; f__Solirubrobacteraceae; g__uncultured
bcc2a49e21e78fa0e2a266a27b0f2157	0.0568302	0.156808	0.0979068	0.224229	0	0.0710958	0.00276763	0.0128175	d__Bacteria; p__Proteobacteria; c__Gammaproteobacteria; o__Burkholderiales; f__Burkholderiaceae; g__Burkholderia-Caballeronia-Paraburkholderia
aefce4076ccc1eda27db94603baba999	0.0584709	0.157007	0.101198	0.213314	0	0.101349	0.010148	0.0215238	d__Bacteria; p__Bacteroidota; c__Bacteroidia; o__Flavobacteriales; f__Flavobacteriaceae; g__Flavobacterium
6da057df6d279172ada88dbd6f5b8cc5	0.0553628	0.157292	0.105187	0.228086	0	0.0529437	0.0198347	0.0188635	d__Bacteria; p__Actinobacteriota; c__Acidimicrobiia; o__IMCC26256; f__IMCC26256; g__IMCC26256
8a2f55bb829124c1a1a2ba1c2f3a8977	0.0530115	0.157806	0.0933384	0.220912	0	0.0453803	0.0115318	0.0133012	d__Bacteria; p__Proteobacteria; c__Alphaproteobacteria; o__Reyranellales; f__Reyranellaceae; g__Reyranella; s__uncultured_proteobacterium
18d093f9f5cd1288a19b21e094d61077	0.0518892	0.158122	0.0870291	0.220584	0.0260345	0.0499183	0.00599653	0.0193472	d__Bacteria; p__Acidobacteriota; c__Vicinamibacteria; o__Subgroup_17; f__Subgroup_17; g__Subgroup_17; s__uncultured_Acidobacteria
5a5fba08db90bc3d5f7311238f7b1772	0.0554599	0.158319	0.0955476	0.21326	0.0781035	0.00302535	0.000922543	0.0256351	d__Bacteria; p__Actinobacteriota; c__Actinobacteria; o__Micrococcales; f__Intrasporangiaceae
16835f45b24a361afc7838ec67432975	0.0591573	0.158634	0.0964943	0.214722	0	0.046893	0.00461272	0.00991545	d__Bacteria; p__Actinobacteriota; c__Actinobacteria; o__Corynebacteriales; f__Mycobacteriaceae; g__Mycobacterium
2f5086e565f41c2abd77d28b6169c39b	0.0505747	0.158648	0.0991014	0.230203	0.0474747	0.00453803	0	0.0157196	d__Bacteria; p__Proteobacteria; c__Alphaproteobacteria; o__uncultured; f__uncultured; g__uncultured
19f74e10448aae23e35125059693886b	0.0617942	0.159681	0.0903442	0.203077	0.0467089	0	0	0.0147523	d__Bacteria; p__Proteobacteria; c__Gammaproteobacteria; o__Burkholderiales; f__Nitrosomonadaceae; g__MND1
9909226763c47d4bbdd45265c166f8cb	0.0579641	0.160202	0.0897678	0.211175	0	0.0317662	0.00184509	0.00604601	d__Bacteria; p__Proteobacteria; c__Alphaproteobacteria; o__Sphingomonadales; f__Sphingomonadaceae; g__Sphingomonas
6105336d96254ce945720da04cbaf405	0.0592603	0.161572	0.102108	0.224721	0	0.0151268	0.0332116	0.0198309	d__Bacteria; p__Acidobacteriota; c__Acidobacteriae; o__Acidobacteriae; f__Acidobacteriae; g__Paludibaculum; s__metagenome
525f18d4b432f081035d03219e2b53f8	0.0552628	0.161974	0.0957202	0.212495	0.13247	0	0	0.0418384	d__Bacteria; p__Chloroflexi; c__TK10; o__TK10; f__TK10; g__TK10; s__bacterium_Ellin6543
06b01d2ec51aec07b8f139a533d6b7c4	0.0606732	0.162129	0.103213	0.220258	0	0.0317662	0.0355179	0.0237004	d__Bacteria; p__Bacteroidota; c__Bacteroidia; o__Cytophagales; f__Microscillaceae; g__uncultured
178ba2a1800ae98a781b5be10e904890	0.0647242	0.162451	0.0980381	0.215671	0.0436461	0	0	0.0137849	d__Bacteria; p__Acidobacteriota; c__Acidobacteriae; o__Solibacterales; f__Solibacteraceae; g__Candidatus_Solibacter
700b6a9471ccbef31dbba5c04e81fbf3	0.0623592	0.162601	0.106786	0.2326	0	0.00453803	0.0369017	0.0200727	d__Bacteria; p__Firmicutes; c__Clostridia; o__Peptostreptococcales-Tissierellales; f__Peptostreptococcales-Tissierellales; g__Tissierella
aad1334e6024c2fe33a35da563318f0d	0.0599091	0.162679	0.0891181	0.207598	0	0.00756338	0.0590428	0.0321648	d__Bacteria; p__Firmicutes; c__Clostridia; o__Peptostreptococcales-Tissierellales; f__Peptostreptococcales-Tissierellales; g__Tissierella; s__uncultured_prokaryote
99c1ccab9f3adfa639c86793e7ca8e03	0.0573241	0.163194	0.0901056	0.214382	0.0964807	0	0	0.0304719	d__Bacteria; p__Acidobacteriota; c__Acidobacteriae; o__Subgroup_2; f__Subgroup_2; g__Subgroup_2; s__uncultured_Holophaga
a80e81be6faf3fb6d356697a18216d82	0.0573681	0.163308	0.116759	0.243525	0.0505375	0	0	0.0159615	d__Bacteria; p__Acidobacteriota; c__Vicinamibacteria; o__Vicinamibacterales; f__uncultured; g__uncultured
751560ce50c67f7a3916d9a2c7d3841b	0.0712169	0.16435	0.0971579	0.207252	0.0359889	0	0	0.0113665	d__Bacteria; p__Acidobacteriota; c__Acidobacteriae; o__Solibacterales; f__Solibacteraceae; g__Candidatus_Solibacter
8046e92d28e9279acc4878548c6304ff	0.0575916	0.164472	0.110696	0.232734	0.0826978	0.00453803	0.000461272	0.0270861	d__Bacteria; p__Actinobacteriota; c__Thermoleophilia; o__Solirubrobacterales; f__Solirubrobacteraceae; g__uncultured; s__uncultured_Conexibacteraceae
f2430b221863efc4b9dcb89ec5bdf7af	0.0550138	0.164511	0.0833068	0.202513	0.0643205	0	0	0.0203146	d__Bacteria; p__Proteobacteria; c__Alphaproteobacteria; o__Sphingomonadales; f__Sphingomonadaceae; g__Sphingomonas
9a4ec4b643faac33eceda1df347dde00	0.06031	0.166062	0.112395	0.244537	0.0635548	0	0.000922543	0.0205564	d__Bacteria; p__Actinobacteriota; c__Acidimicrobiia; o__IMCC26256; f__IMCC26256; g__IMCC26256
026214d66c7d5f6329f37690cad73cd0	0.0613856	0.166667	0.114347	0.238757	0	0.0363042	0.0318277	0.0224911	d__Bacteria; p__Myxococcota; c__Polyangia; o__Polyangiales; f__Polyangiaceae; g__Sorangium; s__uncultured_bacterium
a2538c8f3cd579cfb5313cdc2d1336cb	0.0602158	0.16709	0.105945	0.242173	0.00076572	0.0302535	0.00138381	0.00580417	d__Bacteria; p__Acidobacteriota; c__Acidobacteriae; o__Solibacterales; f__Solibacteraceae; g__Candidatus_Solibacter; s__uncultured_Acidobacteria
1e8c244136ef28a43b9064b6107d5364	0.0635695	0.169275	0.101275	0.225171	0.0398175	0	0	0.0125757	d__Bacteria; p__Proteobacteria; c__Gammaproteobacteria; o__Burkholderiales; f__Burkholderiaceae; g__Burkholderia-Caballeronia-Paraburkholderia
d312ed6a47fb59bf7dd50bddb92a9c2d	0.0685755	0.169811	0.12183	0.243054	0	0.0363042	0.000922543	0.00628785	d__Bacteria; p__Bacteroidota; c__Bacteroidia; o__Chitinophagales; f__Chitinophagaceae; g__Ferruginibacter
8cc784293bf84568a63c84cf08005a07	0.0666289	0.169911	0.09534	0.220922	0	0.0105887	0.0207572	0.0125757	d__Bacteria; p__Proteobacteria; c__Gammaproteobacteria; o__PLTA13; f__PLTA13; g__PLTA13
6bc6fdeae0b8d592c239075a8ac6fcc0	0.0613576	0.170057	0.105437	0.225308	0	0.0105887	0.0428983	0.024184	d__Bacteria; p__Firmicutes; c__Clostridia; o__Clostridiales; f__Clostridiaceae; g__Proteiniclasticum
0bfcf781eac8fdc9570c9af4ca2fd722	0.0628825	0.171593	0.123617	0.250615	0.0735091	0	0	0.0232167	d__Bacteria; p__Actinobacteriota; c__Thermoleophilia; o__Solirubrobacterales; f__Solirubrobacteraceae; g__Conexibacter
6df8e495c15d3aef00ffe528bca920da	0.0659582	0.1727	0.125239	0.255643	0.0490061	0	0	0.0154778	d__Bacteria; p__Actinobacteriota; c__Actinobacteria
ab04162554fb5866e951c0f99dfa77e5	0.0685363	0.172809	0.110262	0.236332	0	0.0574817	0	0.00918993	d__Bacteria; p__Bacteroidota; c__Bacteroidia; o__Flavobacteriales; f__Flavobacteriaceae; g__Flavobacterium
3a43645e8360214631b994083a605c21	0.0696604	0.17318	0.116055	0.239235	0	0.0181521	0.0452046	0.0266024	d__Bacteria; p__Desulfobacterota; c__Desulfuromonadia; o__Bradymonadales; f__Bradymonadales; g__Bradymonadales
5928ae908633bac050d1b47d38e677c5	0.0682268	0.173436	0.109356	0.231581	0.0482404	0	0	0.0152359	d__Bacteria; p__Planctomycetota; c__BD7-11; o__BD7-11; f__BD7-11; g__BD7-11; s__uncultured_bacterium
546daac2ee40da774c9da65b2dc3c5a3	0.0642454	0.174679	0.103812	0.228809	0.0513033	0	0	0.0162033	d__Bacteria; p__Verrucomicrobiota; c__Verrucomicrobiae; o__Opitutales; f__Opitutaceae; g__Opitutus
78e9636113150170ea3e0d2e298d2ab9	0.0705186	0.175642	0.109199	0.228207	0.057429	0	0	0.018138	d__Bacteria; p__Acidobacteriota; c__Vicinamibacteria; o__Vicinamibacterales; f__Vicinamibacteraceae; g__Vicinamibacter; s__uncultured_bacterium
5ec7b3a318bb1591fd1336b5ac16be72	0.0671593	0.176157	0.101071	0.237708	0.0122515	0.0726085	0.00738035	0.0193472	d__Bacteria; p__Proteobacteria; c__Alphaproteobacteria; o__Reyranellales; f__Reyranellaceae; g__Reyranella
288d4972b8477cc40d271819a22c695e	0.064259	0.176828	0.0752218	0.19165	0.0536004	0.0166394	0.000922543	0.0200727	d__Bacteria; p__Proteobacteria; c__Alphaproteobacteria; o__Rhizobiales; f__Xanthobacteraceae; g__uncultured
0c9f955bd523ede57ba555768d1120ce	0.0597327	0.176962	0.0964955	0.225813	0.00076572	0.0922732	0.0032289	0.016687	d__Bacteria; p__Bacteroidota; c__Bacteroidia; o__Chitinophagales; f__Chitinophagaceae; g__Terrimonas
d1af02f08628de527d5f721d4f5bf80c	0.0648855	0.177256	0.0898436	0.21557	0	0.0589944	0.0096867	0.0145104	d__Bacteria; p__Actinobacteriota; c__Thermoleophilia; o__Gaiellales; f__Gaiellaceae; g__Gaiella; s__metagenome
279ec2a42d7da6d67997318a977c0009	0.0697143	0.177419	0.136097	0.263271	0.0612576	0.0105887	0	0.0210401	d__Bacteria; p__Proteobacteria; c__Alphaproteobacteria; o__Micropepsales; f__Micropepsaceae; g__uncultured
5cf06baa626e32f06fca3623ff489829	0.0545537	0.177638	0.0667882	0.204415	0.0926521	0.207237	0.052585	0.0899646	d__Bacteria; p__Proteobacteria; c__Gammaproteobacteria; o__Burkholderiales; f__Oxalobacteraceae; g__Massilia
48c25c8cd2c6d6e9c62f6cf31175540b	0.0674526	0.177648	0.0973688	0.226822	0.052069	0	0	0.0164451	d__Bacteria; p__Verrucomicrobiota; c__Verrucomicrobiae; o__Chthoniobacterales; f__Chthoniobacteraceae; g__Candidatus_Udaeobacter
d53242a586ba14a87dfc2279e76a39f7	0.0681045	0.178167	0.125378	0.250719	0.0505375	0	0	0.0159615	d__Bacteria; p__Actinobacteriota; c__Thermoleophilia; o__Gaiellales; f__uncultured; g__uncultured
02df5909f27a06f67458b9d5ef51a534	0.067961	0.178553	0.0805455	0.191242	0.120218	0.00302535	0	0.0384526	d__Bacteria; p__Acidobacteriota; c__Blastocatellia; o__Pyrinomonadales; f__Pyrinomonadaceae; g__RB41
5c86ed1cf1ca6a2bafb6f499308117c5	0.0743276	0.179549	0.102694	0.22678	0	0.00302535	0.0313665	0.0169288	d__Bacteria; p__Proteobacteria; c__Gammaproteobacteria; o__Acidiferrobacterales; f__Acidiferrobacteraceae; g__Sulfurifustis; s__uncultured_gamma
681c2df7983d2d9b48a7818f7f63f887	0.0694275	0.180065	0.134442	0.263091	0.0428803	0	0	0.0135431	d__Bacteria; p__Acidobacteriota; c__Acidobacteriae; o__Acidobacteriales; f__uncultured; g__uncultured
09195d00b845a325c99a8a451214051f	0.0680894	0.180481	0.103779	0.226068	0	0.00302535	0.0761098	0.0403873	d__Bacteria; p__Firmicutes; c__Bacilli; o__Bacillales; f__Planococcaceae; g__Paenisporosarcina
e39e9aa058a9dd52c8b059f12c19af21	0.0699979	0.181949	0.116597	0.243975	0	0.0317662	0.0364405	0.024184	d__Bacteria; p__Firmicutes; c__Clostridia; o__Peptostreptococcales-Tissierellales; f__Peptostreptococcales-Tissierellales; g__Tissierella; s__uncultured_bacterium
f524b7aef96368fdf1ce609f67a7f8a6	0.064983	0.182172	0.0872787	0.224877	0.0122515	0.0589944	0.0179896	0.022733	d__Bacteria; p__Proteobacteria; c__Gammaproteobacteria; o__Burkholderiales; f__Comamonadaceae
a43698bd53722e7c38152da88989c460	0.0727126	0.182522	0.108454	0.237978	0.0604919	0.00302535	0	0.0195891	d__Bacteria; p__Acidobacteriota; c__Vicinamibacteria; o__Vicinamibacterales; f__uncultured; g__uncultured
6d7505baeb6adec3fdd8212e17e58c33	0.0747032	0.182599	0.109458	0.229517	0.0635548	0	0	0.0200727	d__Bacteria; p__Actinobacteriota; c__Thermoleophilia; o__Solirubrobacterales; f__Solirubrobacteraceae; g__uncultured
c9b76cfa045f80d06d3dc15a988aeb1b	0.068294	0.183422	0.10759	0.241038	0.0038286	0.0801718	0.010148	0.0193472	d__Bacteria; p__Proteobacteria; c__Alphaproteobacteria; o__Rhizobiales; f__Beijerinckiaceae
9ccba9f66b45402d385f9568fc3ae493	0.0722137	0.183877	0.135652	0.268802	0.0359889	0	0	0.0113665	d__Bacteria; p__Chloroflexi; c__AD3; o__AD3; f__AD3; g__AD3
6eae04cca4d86735ae0a822672403f74	0.0740048	0.183918	0.131944	0.261952	0	0.0151268	0.0622717	0.0350668	d__Bacteria; p__Proteobacteria; c__Alphaproteobacteria; o__Rhizobiales; f__Rhizobiaceae; g__Mesorhizobium
bb2451e21e3baa93287603feef1d69bc	0.0800783	0.184294	0.123636	0.230685	0	0	0.0345954	0.018138	d__Bacteria; p__Firmicutes; c__Clostridia; o__Peptostreptococcales-Tissierellales; f__Sedimentibacteraceae; g__Sedimentibacter
4c4d804fdb4a155bbe666100230a5423	0.0695262	0.184387	0.116923	0.247696	0.0497718	0	0	0.0157196	d__Bacteria; p__Chloroflexi; c__Chloroflexia; o__Thermomicrobiales; f__JG30-KF-CM45; g__JG30-KF-CM45; s__uncultured_Sphaerobacter
1321b198c457be366a0b002374deb060	0.0706279	0.184864	0.150583	0.286613	0.052069	0	0	0.0164451	d__Bacteria; p__Latescibacterota; c__Latescibacterota; o__Latescibacterota; f__Latescibacterota; g__Latescibacterota; s__uncultured_soil
165e3fbeea5fb913ebc7b66c40e64150	0.0702681	0.186649	0.0984394	0.227812	0.0444118	0.0574817	0	0.0232167	d__Bacteria; p__Acidobacteriota; c__Acidobacteriae; o__Acidobacteriales; f__uncultured; g__uncultured; s__uncultured_Acidobacteriaceae
d12e8f1a96d496444397dbfd8a41e8c6	0.0682769	0.186651	0.118356	0.258323	0.052069	0	0	0.0164451	d__Bacteria; p__Proteobacteria; c__Alphaproteobacteria; o__Rhizobiales; f__Beijerinckiaceae; g__Roseiarcus; s__uncultured_Alphaproteobacteria
3edb190d57f85989f7e363f4c576997c	0.0748993	0.186802	0.132508	0.270808	0	0.0574817	0.0133769	0.0162033	d__Bacteria; p__Proteobacteria; c__Gammaproteobacteria; o__Pseudomonadales; f__Moraxellaceae; g__uncultured; s__metagenome
702165667284855ce94c4e0c049b7534	0.0642958	0.186923	0.133717	0.281979	0.0689148	0.0801718	0.0032289	0.036276	d__Bacteria; p__Proteobacteria; c__Alphaproteobacteria; o__Rhizobiales; f__Xanthobacteraceae; g__uncultured
27d3932761bf98237b735b3c2ffedf7c	0.0739145	0.187436	0.118505	0.251358	0	0.0635324	0.0110705	0.0159615	d__Bacteria; p__Myxococcota; c__Polyangia; o__Polyangiales; f__BIrii41; g__BIrii41; s__uncultured_delta
1f46c8b715f4477e448cca916877ae84	0.0763341	0.188015	0.12661	0.257485	0	0.0181521	0.0415144	0.0246677	d__Bacteria; p__Firmicutes; c__Clostridia; o__Peptostreptococcales-Tissierellales; f__Peptostreptococcales-Tissierellales; g__Tissierella; s__uncultured_bacterium
54781a6332bffdb8dc5009feecfe4db8	0.0672859	0.188289	0.10489	0.235358	0.100309	0	0	0.0316811	d__Bacteria; p__Gemmatimonadota; c__Gemmatimonadetes; o__Gemmatimonadales; f__Gemmatimonadaceae; g__Gemmatimonas; s__uncultured_Gemmatimonadaceae
da2457a89327a913e3aa1b838cde85bb	0.0753199	0.188451	0.0868089	0.199417	0	0.234465	0.0655006	0.0718266	d__Bacteria; p__Bacteroidota; c__Bacteroidia; o__Chitinophagales; f__Chitinophagaceae; g__Terrimonas
20d108cde207d443939f7aee7d12f524	0.0710445	0.188865	0.101528	0.234056	0	0.0378169	0	0.00604601	d__Bacteria; p__Actinobacteriota; c__Actinobacteria; o__Frankiales; f__Sporichthyaceae; g__Longivirga
67f2eecaa2fa92d67a073a88d1f21970	0.0745112	0.189361	0.132912	0.267905	0.0719777	0	0	0.022733	d__Bacteria; p__Actinobacteriota; c__Thermoleophilia; o__Gaiellales; f__uncultured; g__uncultured; s__metagenome
a4aafa83badec3dc39cb31f584bc446a	0.0784326	0.189992	0.114224	0.248545	0	0.0544563	0.00553526	0.0116083	d__Bacteria; p__Proteobacteria; c__Alphaproteobacteria; o__Rhizobiales; f__Rhizobiales_Incertae_Sedis; g__Nordella; s__uncultured_bacterium
18474d5dedebd420bc0e456e86b0d753	0.0735123	0.190146	0.12886	0.265576	0.0513033	0	0	0.0162033	d__Bacteria; p__Myxococcota; c__Polyangia; o__Haliangiales; f__Haliangiaceae; g__Haliangium
315b92635f0d74c513e6b1d863dff8ba	0.0785026	0.19071	0.144138	0.269845	0.0643205	0	0	0.0203146	d__Bacteria; p__Bacteroidota; c__Bacteroidia; o__Chitinophagales; f__Chitinophagaceae; g__Parafilimonas; s__uncultured_bacterium
44e312c4b9acfc4d51c31b57448d58e0	0.0741422	0.190867	0.141837	0.278154	0.0352231	0	0	0.0111247	d__Bacteria; p__Proteobacteria; c__Alphaproteobacteria; o__Rhizobiales; f__Xanthobacteraceae; g__uncultured
f1f4af3e42be51d9b439ccd420a6464f	0.0733417	0.190886	0.122989	0.264451	0.0290974	0	0	0.00918993	d__Bacteria; p__Bacteroidota; c__Bacteroidia; o__Sphingobacteriales; f__env.OPS_17; g__env.OPS_17; s__uncultured_Sphingobacteriia
c149fb77ae264b94cf6c23719c7527ef	0.0721752	0.191255	0.103674	0.237957	0	0.0363042	0.000922543	0.00628785	d__Bacteria; p__Proteobacteria; c__Alphaproteobacteria; o__Rhizobiales; f__Xanthobacteraceae; g__Rhodoplanes
b5a4d66e570244b005832082ed37d46f	0.0796069	0.191724	0.153889	0.280865	0.0375203	0	0	0.0118502	d__Bacteria; p__Proteobacteria; c__Alphaproteobacteria; o__Acetobacterales; f__Acetobacteraceae
b44a834ff438a18eec0cfd1a8e3f3703	0.0759809	0.192087	0.1397	0.271514	0.057429	0.00453803	0.00138381	0.0195891	d__Bacteria; p__Proteobacteria; c__Alphaproteobacteria; o__Rhizobiales; f__Xanthobacteraceae; g__Afipia
7007964d55ec0347ca327914cebb6b6a	0.0789972	0.192642	0.143894	0.271209	0.0428803	0	0	0.0135431	d__Bacteria; p__Chloroflexi; c__TK10; o__TK10; f__TK10; g__TK10; s__bacterium_Ellin6543
4dcc7fe35749ff77636acbc812329556	0.0813927	0.193565	0.1063	0.234247	0	0	0.020296	0.010641	d__Bacteria; p__Proteobacteria; c__Gammaproteobacteria; o__Burkholderiales; f__Comamonadaceae
0071b523b5f3c802241fa6f6729943be	0.0806247	0.193588	0.126603	0.259123	0	0	0.0350566	0.0183799	d__Bacteria; p__Actinobacteriota; c__Actinobacteria; o__Micrococcales; f__Sanguibacteraceae; g__Sanguibacter
2f3f28e221323cd2a80ec2f49c5d01d1	0.0718971	0.194837	0.115013	0.261409	0	0.0529437	0.00369017	0.0103991	d__Bacteria; p__Proteobacteria; c__Gammaproteobacteria
550e724e7158e024f7b4c6959b2e378f	0.0780509	0.195213	0.12718	0.26373	0.0643205	0	0	0.0203146	d__Bacteria; p__Acidobacteriota; c__Acidobacteriae; o__Solibacterales; f__Solibacteraceae; g__Candidatus_Solibacter
2d4765bd4ef8645684415fec30350a71	0.0790427	0.195443	0.130859	0.260783	0.0604919	0.0287408	0.000922543	0.024184	d__Bacteria; p__Acidobacteriota; c__Acidobacteriae; o__Acidobacteriales; f__uncultured; g__uncultured
2794062d386294159350f1bc18581b84	0.0723215	0.196132	0.106923	0.242868	0	0.0847099	0.0129156	0.0203146	d__Bacteria; p__Firmicutes; c__Clostridia; o__Peptostreptococcales-Tissierellales; f__Peptostreptococcaceae; g__Romboutsia; s__Romboutsia_sedimentorum
be180151f5740011e9fd05aea8eabf5a	0.0770777	0.196442	0.119004	0.255859	0	0	0.0336728	0.0176543	d__Bacteria; p__Bacteroidota; c__Bacteroidia; o__Cytophagales; f__Microscillaceae; g__uncultured
0c31cd101973430ebb51a29623a45f75	0.0779234	0.197418	0.101263	0.228807	0	0.0771465	0.00230636	0.0135431	d__Bacteria; p__Myxococcota; c__Polyangia; o__Polyangiales; f__Sandaracinaceae; g__uncultured
112ac2deb5a305d7aa90d3ab9831077b	0.0806183	0.19789	0.12762	0.261447	0.0543661	0	0	0.0171707	d__Bacteria; p__Proteobacteria; c__Gammaproteobacteria; o__Burkholderiales; f__Nitrosomonadaceae; g__mle1-7; s__uncultured_Nitrosomonadaceae
83a0e94fa819c4065946802a2d519865	0.0860283	0.198458	0.12675	0.25373	0	0.0529437	0.0267538	0.0224911	d__Bacteria; p__Proteobacteria; c__Alphaproteobacteria; o__Rhizobiales; f__Hyphomicrobiaceae; g__Pedomicrobium; s__uncultured_Hyphomicrobium
1377b83c77845ca54e486b52265e53a4	0.0805064	0.198877	0.139545	0.274316	0.0283316	0	0	0.00894809	d__Bacteria; p__Chloroflexi; c__Ktedonobacteria; o__Ktedonobacterales; f__Ktedonobacteraceae; g__JG30a-KF-32
fdae4de4f9542ea5d32bad5b5d02d5ee	0.0765347	0.19897	0.115239	0.247758	0	0.0695831	0.0931769	0.0599764	d__Bacteria; p__Firmicutes; c__Clostridia; o__Peptostreptococcales-Tissierellales; f__Peptostreptococcales-Tissierellales; g__Tissierella; s__uncultured_bacterium
361c9e9e673e077db87a8de619a5b7bf	0.0809201	0.199107	0.139129	0.280437	0	0.0302535	0.0438208	0.0278116	d__Bacteria; p__Bacteroidota; c__Bacteroidia; o__Sphingobacteriales; f__Sphingobacteriaceae; g__Pedobacter
d470a8ce39b3603d0c28ab43edd5d32b	0.0832141	0.199232	0.129234	0.260516	0.0482404	0	0	0.0152359	d__Bacteria; p__Myxococcota; c__Polyangia; o__Polyangiales; f__Phaselicystidaceae; g__Phaselicystis
ac2d457abb7ad21d486fe108459ec45b	0.0836267	0.199411	0.137986	0.270196	0.0566633	0	0	0.0178962	d__Bacteria; p__Actinobacteriota; c__Acidimicrobiia; o__IMCC26256; f__IMCC26256; g__IMCC26256
1af53216cacc96b0b338ace173a91a95	0.079714	0.199745	0.135277	0.27116	0	0.0589944	0.00184509	0.0103991	d__Bacteria; p__Bacteroidota; c__Bacteroidia; o__Chitinophagales; f__Chitinophagaceae; g__Parafilimonas; s__uncultured_bacterium
4ca1cd0f327c8a3296598fd71af77156	0.0830519	0.199957	0.120039	0.251546	0.0367546	0	0.000922543	0.012092	d__Bacteria; p__Proteobacteria; c__Alphaproteobacteria; o__Rhizobiales; f__Beijerinckiaceae; g__Roseiarcus; s__uncultured_Alphaproteobacteria
70259f28a769b672c86fd7be1723fe6e	0.0815696	0.200283	0.150579	0.281467	0	0.00756338	0.0226023	0.0130594	d__Bacteria; p__Proteobacteria; c__Gammaproteobacteria; o__Diplorickettsiales; f__Diplorickettsiaceae; g__Aquicella
bea9d4cce855ede5ab18ce8bda94b8b7	0.0802124	0.201593	0.131461	0.273366	0.0444118	0	0	0.0140267	d__Bacteria; p__Acidobacteriota; c__Acidobacteriae; o__Bryobacterales; f__Bryobacteraceae; g__Bryobacter
b7eb926ebb13bef79e843acbd8284e3e	0.0830706	0.201633	0.117934	0.247732	0	0.0393296	0.0345954	0.0244259	d__Bacteria; p__Bacteroidota; c__Bacteroidia; o__Flavobacteriales; f__Weeksellaceae; g__Chryseobacterium
13f7e02884f6b5d9fda114e3f0b41e49	0.0813516	0.20201	0.128254	0.268082	0	0.0484056	0.00276763	0.00918993	d__Bacteria; p__Proteobacteria; c__Alphaproteobacteria; o__Rhizobiales; f__Xanthobacteraceae; g__Pseudolabrys
3b92c41eb9dda8c583e477e5773c71d2	0.0816206	0.202043	0.119012	0.25559	0	0.0136141	0.0415144	0.0239422	d__Bacteria; p__Proteobacteria; c__Alphaproteobacteria; o__Rhizobiales; f__Devosiaceae; g__Devosiaceae; s__uncultured_bacterium
c40626dc34538f3e2f7c7d5d55617210	0.0762865	0.202071	0.152026	0.290277	0.0160801	0.0438676	0.00184509	0.0130594	d__Bacteria; p__Proteobacteria; c__Alphaproteobacteria; o__Rhizobiales; f__Xanthobacteraceae; g__uncultured
752574a795e24ddb58af3c4f703d9ba6	0.0830332	0.202462	0.129559	0.273687	0	0	0.0313665	0.0164451	d__Bacteria; p__Proteobacteria; c__Alphaproteobacteria; o__Rhizobiales; f__Devosiaceae; g__Devosia
c2cae4f8d97d97e21ffad6133c78dacf	0.0832816	0.202757	0.139933	0.269633	0.0467089	0	0	0.0147523	d__Bacteria; p__Actinobacteriota; c__Thermoleophilia; o__Gaiellales; f__uncultured; g__uncultured
4bc35a699f9fbf181b555e4121562261	0.0848575	0.202788	0.150442	0.280247	0	0.0393296	0.00784162	0.0103991	d__Bacteria; p__Myxococcota; c__Polyangia; o__Haliangiales; f__Haliangiaceae; g__Haliangium
3bcb735481c7f1b9ff1b1c36ea9f4379	0.0831653	0.20318	0.129194	0.265543	0	0.0499183	0.00230636	0.00918993	d__Bacteria; p__Bacteroidota; c__Bacteroidia; o__Chitinophagales; f__Chitinophagaceae; g__Dinghuibacter
bde663e69453be36f2cb75bd365cd6ae	0.0903358	0.203386	0.14045	0.268519	0	0.00907606	0.0258312	0.0149941	d__Bacteria; p__Actinobacteriota; c__Actinobacteria; o__Micrococcales; f__Microbacteriaceae
62bba0f7bd6529251fea5a7b1dc870b6	0.0814631	0.203505	0.13321	0.27024	0.0513033	0.00151268	0	0.0164451	d__Bacteria; p__Proteobacteria; c__Alphaproteobacteria; o__Rhizobiales; f__Xanthobacteraceae; g__Rhodoplanes
722de8d5f5036eb2efee8ae69409c6a8	0.0864089	0.203617	0.137006	0.270722	0.0742749	0.00302535	0	0.0239422	d__Bacteria; p__Proteobacteria; c__Gammaproteobacteria; o__Burkholderiales; f__Nitrosomonadaceae; g__IS-44
9ef698745b2b90d3a0de5026554a48de	0.0830036	0.203691	0.153103	0.286716	0.0666177	0	0.000922543	0.0215238	d__Bacteria; p__Proteobacteria; c__Gammaproteobacteria; o__Burkholderiales; f__Burkholderiaceae; g__Burkholderia-Caballeronia-Paraburkholderia
fb274c6d91a4760d4a6af78a92a84965	0.0854805	0.204461	0.120742	0.260283	0.0444118	0.00453803	0	0.0147523	d__Bacteria; p__Chloroflexi; c__AD3; o__AD3; f__AD3; g__AD3; s__uncultured_bacterium
886348f5f85fd77f5ff8a0bd7e668a66	0.0858166	0.204485	0.150313	0.281167	0	0.0347916	0	0.00556233	d__Bacteria; p__Bacteroidota; c__Bacteroidia; o__Cytophagales; f__Microscillaceae
02056fbc71594039949feb9b3cfa82e2	0.0848305	0.20499	0.117783	0.256733	0.0359889	0	0	0.0113665	d__Bacteria; p__Acidobacteriota; c__Acidobacteriae; o__Bryobacterales; f__Bryobacteraceae; g__Bryobacter
114b8909dd253be4896644f128321405	0.0862151	0.205097	0.14792	0.279779	0	0.0438676	0.00184509	0.00798073	d__Bacteria; p__Chloroflexi; c__TK10; o__TK10; f__TK10; g__TK10; s__uncultured_bacterium
66dca7bc385f883fb14cc32d9d54c165	0.0964031	0.205581	0.125754	0.250013	0.0451775	0.00453803	0	0.0149941	d__Bacteria; p__Proteobacteria; c__Gammaproteobacteria; o__WD260; f__WD260; g__WD260; s__uncultured_bacterium
09ee907379dc04926df7096aee9aced3	0.0881845	0.206107	0.154863	0.287147	0	0.0393296	0.0032289	0.00798073	d__Bacteria; p__Acidobacteriota; c__Acidobacteriae; o__Subgroup_2; f__Subgroup_2; g__Subgroup_2
2d78fb1fd124e8035e83eaa5093768d8	0.0863319	0.206129	0.137985	0.27434	0	0.0105887	0.0216798	0.0130594	d__Bacteria; p__Actinobacteriota; c__Actinobacteria; o__Micrococcales; f__Microbacteriaceae; g__Leucobacter
38df0d956e334f2b28eb4fe3e4231342	0.0867533	0.206251	0.113879	0.245699	0.0352231	0	0	0.0111247	d__Bacteria; p__Verrucomicrobiota; c__Verrucomicrobiae; o__Pedosphaerales; f__Pedosphaeraceae
3b5bdf8b339a49062d8d6103ba71c308	0.0841802	0.207042	0.159096	0.30074	0	0.0635324	0.00553526	0.0130594	d__Bacteria; p__Actinobacteriota; c__Actinobacteria; o__Frankiales; f__Sporichthyaceae; g__Longivirga
a142ee8c1d4b1d154a31347502f214ab	0.0885053	0.20747	0.139463	0.270084	0	0.0453803	0.0253699	0.0205564	d__Bacteria; p__Proteobacteria; c__Alphaproteobacteria; o__Rhizobiales
fc9592d59f2efc1d5ff4a50b20c80ee2	0.0875291	0.207672	0.132857	0.272066	0.00076572	0.0574817	0.000922543	0.00991545	d__Bacteria; p__Proteobacteria; c__Alphaproteobacteria; o__Acetobacterales; f__Acetobacteraceae; g__uncultured
dfa12bdf6863cf693689ffbe381eb992	0.0893081	0.20788	0.153415	0.284338	0.0290974	0.00907606	0	0.010641	d__Bacteria; p__Acidobacteriota; c__Acidobacteriae; o__Acidobacteriales; f__uncultured; g__uncultured
ca8daa61df8f9a0b5a8439d6cf73115a	0.0941688	0.208653	0.150653	0.279146	0	0.0423549	0.0142994	0.0142686	d__Bacteria; p__Verrucomicrobiota; c__Verrucomicrobiae; o__Verrucomicrobiales; f__Verrucomicrobiaceae; g__uncultured
c3c69df7cb89bad1ba64432b4fda5afa	0.0866322	0.208937	0.138367	0.288302	0.00459432	0.0393296	0.000922543	0.00822257	d__Bacteria; p__Acidobacteriota; c__Acidobacteriae; o__Acidobacteriales; f__uncultured; g__uncultured
ee32df52e2d6ac5dadecf5e17f663c40	0.0884215	0.209174	0.149903	0.281707	0	0.0242028	0.0262925	0.0176543	d__Bacteria; p__Acidobacteriota; c__Vicinamibacteria; o__Vicinamibacterales; f__Vicinamibacteraceae; g__Vicinamibacteraceae
b586024e93edd07198043249c5510a5f	0.0871787	0.2093	0.125556	0.259563	0	0.0151268	0.0309052	0.0186217	d__Bacteria; p__Bacteroidota; c__Bacteroidia; o__Chitinophagales; f__Chitinophagaceae; g__uncultured
c44657ec39fc8fed6c7ad8a7b65a5d18	0.0885972	0.209789	0.121767	0.248027	0	0.0060507	0.0631942	0.0340995	d__Bacteria; p__Firmicutes; c__Clostridia; o__Lachnospirales; f__Lachnospiraceae; g__uncultured
d4dc96059180da1d909464ad1eaa55cf	0.0885224	0.209902	0.129829	0.261122	0	0.0166394	0.0299827	0.0183799	d__Bacteria; p__Myxococcota; c__Polyangia; o__Polyangiales; f__Polyangiaceae
45ff86922adf6c3b1189cca8af671b55	0.0889867	0.210004	0.134208	0.279898	0	0.046893	0.00553526	0.0103991	d__Bacteria; p__Bacteroidota; c__Bacteroidia; o__Chitinophagales; f__Chitinophagaceae; g__uncultured; s__bacterium_enrichment
e2989cb09ed2e09aa7e470dc09803cbd	0.0852283	0.210954	0.160758	0.307902	0	0.0635324	0.0184509	0.0198309	d__Bacteria; p__Firmicutes; c__Clostridia; o__Clostridiales; f__Clostridiaceae; g__Clostridium_sensu_stricto_13
5adf152b50931915958688a7854e2f3b	0.091218	0.211079	0.130639	0.26515	0	0.0378169	0.000922543	0.00652969	d__Bacteria; p__Proteobacteria; c__Gammaproteobacteria; o__Gammaproteobacteria_Incertae_Sedis; f__Unknown_Family; g__Acidibacter; s__uncultured_proteobacterium
250b0bb41e4c27eb56cf4c80f5b7bd4c	0.083489	0.211416	0.129305	0.273443	0	0.0650451	0.0193734	0.0205564	d__Bacteria; p__Proteobacteria; c__Alphaproteobacteria; o__Dongiales; f__Dongiaceae; g__Dongia
d8484abf66f1908bb724bcdd7e4b2199	0.0844974	0.211515	0.139707	0.287181	0	0.0347916	0.00138381	0.00628785	d__Bacteria; p__Actinobacteriota; c__Thermoleophilia; o__Gaiellales; f__uncultured; g__uncultured
0c28ec2960a1208bf84e8d5d405b2a63	0.0869385	0.211561	0.121492	0.255339	0.0038286	0.0620197	0.0032289	0.0128175	d__Bacteria; p__Verrucomicrobiota; c__Verrucomicrobiae; o__Opitutales; f__Opitutaceae; g__Lacunisphaera; s__uncultured_bacterium
21ce1a818dd1d4ab112a87c70d26b4d7	0.0836681	0.211774	0.114979	0.250168	0	0.060507	0.010148	0.0149941	d__Bacteria; p__Firmicutes; c__Clostridia; o__Clostridiales; f__Clostridiaceae; g__Clostridium_sensu_stricto_1
9887df415b66199c7bdf6a50d5fd8514	0.0921019	0.211915	0.141516	0.279437	0	0.0453803	0	0.00725521	d__Bacteria; p__Gemmatimonadota; c__Gemmatimonadetes; o__Gemmatimonadales; f__Gemmatimonadaceae; g__uncultured
a8b52dff940e4da07b90fa59af55f004	0.0865642	0.212371	0.125977	0.263706	0.052069	0	0	0.0164451	d__Bacteria; p__Planctomycetota; c__Phycisphaerae; o__Phycisphaerales; f__Phycisphaeraceae; g__SM1A02; s__metagenome
eb6078019de2dc39312125a5157dba08	0.0865527	0.213044	0.146375	0.286917	0	0.0302535	0.0253699	0.018138	d__Bacteria; p__Proteobacteria; c__Alphaproteobacteria; o__Rhizobiales; f__Rhizobiales_Incertae_Sedis; g__Nordella; s__uncultured_bacterium
9da7ea8cd8634854196a6dd69480fccc	0.0899345	0.213943	0.122173	0.259016	0	0.051431	0.00691907	0.0118502	d__Bacteria; p__Proteobacteria; c__Gammaproteobacteria; o__Xanthomonadales; f__Rhodanobacteraceae; g__Dokdonella
c9483d5371d64bda0493d9a153fb0a80	0.0910539	0.214005	0.162093	0.296597	0	0.0211775	0.0378243	0.0232167	d__Bacteria; p__Acidobacteriota; c__Thermoanaerobaculia; o__Thermoanaerobaculales; f__Thermoanaerobaculaceae; g__Subgroup_10
c58e17e1a4fcbbe6268f8ef97f5e84cb	0.0897114	0.214245	0.142438	0.28969	0	0.0363042	0.0124543	0.0123339	d__Bacteria; p__Chloroflexi; c__Chloroflexia; o__Thermomicrobiales; f__JG30-KF-CM45; g__JG30-KF-CM45; s__uncultured_bacterium
a765187145f0b24d81237bd458037371	0.0835164	0.214258	0.134413	0.285173	0.038286	0.0499183	0.000922543	0.0205564	d__Bacteria; p__Proteobacteria; c__Alphaproteobacteria; o__Caulobacterales; f__Caulobacteraceae; g__uncultured
04f6be035bb1186934516cfacc93956d	0.0880985	0.214707	0.135055	0.272634	0	0.098324	0.00276763	0.0171707	d__Bacteria; p__Acidobacteriota; c__Acidobacteriae; o__Acidobacteriae; f__Acidobacteriae; g__Paludibaculum; s__metagenome
cc1ceb5a89d58328e648fbd31dda4463	0.0901005	0.214721	0.132317	0.28056	0	0.046893	0.00276763	0.00894809	d__Bacteria; p__Proteobacteria; c__Alphaproteobacteria; o__Sphingomonadales; f__Sphingomonadaceae; g__Sphingomonas
80cebe6563e8d6f417ecda6adbac8f61	0.0908574	0.214879	0.14175	0.277876	0	0.00756338	0.0405919	0.0224911	d__Bacteria; p__Proteobacteria; c__Alphaproteobacteria; o__Rhizobiales; f__Rhizobiaceae; g__Paenochrobactrum
15e1dc47c9f33ebc8cf538b77e82a0f3	0.0894043	0.216071	0.142476	0.283496	0.0551319	0	0	0.0174125	d__Bacteria; p__Proteobacteria; c__Alphaproteobacteria; o__Rhizobiales; f__Xanthobacteraceae; g__Rhodoplanes
1fe8680f6227f6bf3347d6a26da4a033	0.0957667	0.216567	0.133217	0.274145	0	0.051431	0.00276763	0.00967361	d__Bacteria; p__Actinobacteriota; c__Thermoleophilia; o__Solirubrobacterales; f__67-14; g__67-14
a81e7a05b009f8533c8b947468238352	0.0982834	0.216603	0.145385	0.280155	0	0.0378169	0	0.00604601	d__Bacteria; p__Acidobacteriota; c__Acidobacteriae; o__Bryobacterales; f__Bryobacteraceae; g__Bryobacter; s__metagenome
939884813b56d2f7db3c1ccf2dc7d490	0.0891446	0.217102	0.129275	0.271843	0	0.0589944	0.0216798	0.0207983	d__Bacteria; p__Proteobacteria; c__Alphaproteobacteria; o__Caulobacterales; f__Caulobacteraceae; g__Phenylobacterium; s__Caulobacter_sp.
9d70fc37faedac6eb9185c4fb81a52dc	0.0949251	0.217718	0.165404	0.305581	0	0.060507	0.00184509	0.010641	d__Bacteria; p__Acidobacteriota; c__Vicinamibacteria; o__Vicinamibacterales; f__uncultured; g__uncultured
f4adcb1b1557d1ea9b6c0d87a257f68c	0.10169	0.218339	0.132414	0.261498	0.0612576	0.0226901	0.00230636	0.024184	d__Bacteria; p__Acidobacteriota; c__Acidobacteriae; o__Acidobacteriales; f__uncultured; g__uncultured
8c2b12c21094528629c7c1ea08910752	0.0958308	0.218569	0.170879	0.311799	0	0.0332789	0.0161445	0.0137849	d__Bacteria; p__Acidobacteriota; c__Vicinamibacteria; o__Vicinamibacterales; f__uncultured; g__uncultured
9e9586e0e26ca30ba17e98b2a207841d	0.0901434	0.218867	0.168515	0.312653	0.0038286	0.0574817	0.0119931	0.016687	d__Bacteria; p__Proteobacteria; c__Alphaproteobacteria; o__Caulobacterales; f__Caulobacteraceae; g__Caulobacter
9a0064a3e775bd35c60ae7eea373d6c4	0.0860908	0.218898	0.136537	0.282536	0.0635548	0	0	0.0200727	d__Bacteria; p__Proteobacteria; c__Alphaproteobacteria; o__Rhizobiales; f__Beijerinckiaceae
ab6fbfcd3dd1d087271b0872b9788c04	0.0891017	0.218977	0.126478	0.269947	0.0038286	0.0438676	0	0.00822257	d__Bacteria; p__Acidobacteriota; c__Blastocatellia; o__Blastocatellales; f__Blastocatellaceae; g__JGI_0001001-H03
234ea38022ae1a92bed6f5119a26ca24	0.0932532	0.219078	0.129113	0.272742	0.00918864	0.0393296	0.000922543	0.00967361	d__Bacteria; p__Proteobacteria; c__Alphaproteobacteria; o__Rhizobiales; f__KF-JG30-B3; g__KF-JG30-B3
51b9056b79e20ba562fa61687a24b1e4	0.0913487	0.219152	0.152215	0.29917	0	0.060507	0.0166058	0.0183799	d__Bacteria; p__Actinobacteriota; c__Actinobacteria; o__Streptomycetales; f__Streptomycetaceae; g__Streptomyces
621aabf6ed9f154890b67c38cb945924	0.0951201	0.219271	0.134208	0.274837	0.0543661	0.00756338	0	0.0183799	d__Bacteria; p__Proteobacteria; c__Alphaproteobacteria; o__Rhizobiales; f__Xanthobacteraceae; g__uncultured
d3f87bf70bee7bf7081f444b44c1f4a0	0.0985736	0.219291	0.149693	0.282286	0.0283316	0.0060507	0	0.00991545	d__Bacteria; p__Proteobacteria; c__Alphaproteobacteria; o__Acetobacterales; f__Acetobacteraceae; g__uncultured
a83aa9cefeedf0768f63887a4dbe57f1	0.0953415	0.219632	0.141588	0.277595	0.076572	0	0	0.024184	d__Bacteria; p__Actinobacteriota; c__Thermoleophilia; o__Solirubrobacterales; f__Solirubrobacteraceae; g__Conexibacter
cd248c5e3f4d8ca3b2dcde5a3fd18bef	0.0983808	0.21999	0.164884	0.292335	0.0581947	0	0	0.0183799	d__Bacteria; p__Verrucomicrobiota; c__Verrucomicrobiae; o__Pedosphaerales; f__Pedosphaeraceae
64849fe16e1ee49ffd6db44ec6a4a0d3	0.0965968	0.220317	0.132714	0.27036	0	0.0363042	0	0.00580417	d__Bacteria; p__Desulfobacterota; c__Desulfuromonadia; o__Geobacterales; f__Geobacteraceae; g__Geobacter
e6c9cbde09240cb590935c617c0ec309	0.0960429	0.221169	0.172269	0.31431	0	0.0499183	0.0119931	0.0142686	d__Bacteria; p__Proteobacteria; c__Gammaproteobacteria; o__Gammaproteobacteria_Incertae_Sedis; f__Unknown_Family; g__uncultured
e5261db4e7274dc7f248cdd4468d2d23	0.0887401	0.221374	0.136022	0.282933	0.0536004	0.0786592	0.00415144	0.0316811	d__Bacteria; p__Proteobacteria; c__Alphaproteobacteria; o__Rhizobiales; f__Xanthobacteraceae; g__uncultured; s__uncultured_Methylocystaceae
465e29f8aba1d8a4900ccb8393ef6799	0.0899747	0.221518	0.0774652	0.19727	0.162333	0.00302535	0	0.0517538	d__Bacteria; p__Actinobacteriota; c__Actinobacteria; o__Micrococcales; f__Intrasporangiaceae; g__Oryzihumus; s__uncultured_bacterium
6e27b84eda4d8326db9782ca877f6ff3	0.0956353	0.222231	0.0993088	0.241535	0.00306288	0.0105887	0.0493561	0.0285372	d__Bacteria; p__Proteobacteria; c__Gammaproteobacteria; o__Burkholderiales; f__Comamonadaceae; g__Polaromonas
fe0723cd1a59a39783ba7e459922e106	0.104152	0.222588	0.148016	0.269804	0.052069	0	0	0.0164451	d__Bacteria; p__Actinobacteriota; c__Actinobacteria; o__Micromonosporales; f__Micromonosporaceae
7321fa284f1e0704619f802a0fab02cc	0.0953081	0.222608	0.127884	0.263835	0.0849949	0	0	0.0268443	d__Bacteria; p__Myxococcota; c__Polyangia; o__Haliangiales; f__Haliangiaceae; g__Haliangium
fc06dd648e13009e8d65de24a3c08393	0.0984017	0.22298	0.147881	0.288865	0	0.0589944	0.0207572	0.0203146	d__Bacteria; p__Acidobacteriota; c__Vicinamibacteria; o__Vicinamibacterales; f__Vicinamibacteraceae; g__Vicinamibacteraceae
439725041b5619b91096398ed4a557db	0.0919761	0.223331	0.128098	0.275752	0	0.0272282	0.00138381	0.00507865	d__Bacteria; p__Acidobacteriota; c__Vicinamibacteria; o__Vicinamibacterales; f__Vicinamibacteraceae; g__Vicinamibacteraceae
a1abe809715f568e340ef7775f32942a	0.0979596	0.224041	0.1359	0.270893	0	0.0196648	0.0428983	0.0256351	d__Bacteria; p__Verrucomicrobiota; c__Chlamydiae; o__Chlamydiales; f__Parachlamydiaceae
798d39c0962f551e491343a28703a1d6	0.102705	0.224534	0.139277	0.280201	0.0413489	0	0	0.0130594	d__Bacteria; p__Myxococcota; c__Polyangia; o__Haliangiales; f__Haliangiaceae; g__Haliangium
88564105dae9a12cdc177a7dbea88de3	0.0946575	0.224831	0.146028	0.289602	0.0490061	0.00302535	0	0.0159615	d__Bacteria; p__Proteobacteria; c__Gammaproteobacteria; o__Burkholderiales; f__Nitrosomonadaceae; g__MND1
7512b2be644e33b6b3e7e7e46ab62d2f	0.10273	0.224906	0.148122	0.289391	0	0	0.0184509	0.00967361	d__Bacteria; p__Firmicutes; c__Limnochordia; o__MBA03; f__MBA03; g__MBA03; s__uncultured_prokaryote
d0bd2b74074b679f8d475bda2e3379c5	0.0937659	0.225259	0.114266	0.251361	0	0.0060507	0.244013	0.128901	d__Bacteria; p__Proteobacteria; c__Gammaproteobacteria; o__Pseudomonadales; f__Moraxellaceae; g__Acinetobacter
8b9254802f02d369a23be1313d516eba	0.0970618	0.225656	0.13647	0.280619	0	0.0453803	0.000922543	0.00773889	d__Bacteria; p__Gemmatimonadota; c__Gemmatimonadetes; o__Gemmatimonadales; f__Gemmatimonadaceae; g__uncultured
29e2eac1a2cdc880abcf98e39f02ff1d	0.0964342	0.225862	0.168488	0.313345	0	0.0347916	0.0369017	0.0249096	d__Bacteria; p__Actinobacteriota; c__Thermoleophilia; o__Solirubrobacterales; f__67-14; g__67-14; s__metagenome
5d5c018e305c383667352407b03b2696	0.102533	0.226585	0.150608	0.290555	0.0505375	0	0	0.0159615	d__Bacteria; p__Actinobacteriota; c__Thermoleophilia; o__Solirubrobacterales; f__Solirubrobacteraceae
b4be26dae2696debd9d3bdbca473fc3f	0.0996233	0.22757	0.14623	0.292291	0.00153144	0.0620197	0.0382855	0.0304719	d__Bacteria; p__Proteobacteria; c__Gammaproteobacteria; o__Xanthomonadales; f__Xanthomonadaceae
f81f0e2b1893d8d347d3c2367bd90e24	0.100988	0.228089	0.107407	0.227705	0.196024	0	0	0.0619111	d__Bacteria; p__Proteobacteria; c__Alphaproteobacteria; o__Rhizobiales; f__Xanthobacteraceae; g__Bradyrhizobium
276a968d41547320e58444a7dc302a18	0.0959569	0.228172	0.155762	0.314065	0	0.0620197	0.00922543	0.0147523	d__Bacteria; p__Bacteroidota; c__Bacteroidia; o__Flavobacteriales; f__NS9_marine_group; g__NS9_marine_group; s__uncultured_soil
3f76d69c32d1f0c9ed5e884ceb276f46	0.0993325	0.228672	0.168461	0.313541	0.0474747	0	0	0.0149941	d__Bacteria; p__Actinobacteriota; c__Thermoleophilia; o__Gaiellales; f__uncultured; g__uncultured
dbb735d26e2de2275b310c37be20e582	0.101336	0.22882	0.14818	0.289889	0.0313945	0	0	0.00991545	d__Bacteria; p__Proteobacteria; c__Alphaproteobacteria; o__Acetobacterales; f__Acetobacteraceae
30645b9cde222c858c6344dfcc6aaab2	0.0964624	0.22889	0.117028	0.263384	0.0413489	0.161856	0.0156832	0.0471589	d__Bacteria; p__Myxococcota; c__Polyangia; o__Polyangiales; f__Polyangiaceae; g__Aetherobacter; s__uncultured_bacterium
6bdf36948fb2538a9a92784d86f63dbd	0.0965448	0.229633	0.132543	0.272035	0.0895893	0	0	0.0282953	d__Bacteria; p__Acidobacteriota; c__Thermoanaerobaculia; o__Thermoanaerobaculales; f__Thermoanaerobaculaceae; g__Subgroup_10
7c96296aef22d10dbfbbf01abd87ca43	0.100011	0.229685	0.16168	0.301054	0.0627891	0	0	0.0198309	d__Bacteria; p__Proteobacteria; c__Alphaproteobacteria; o__Rhizobiales; f__Beijerinckiaceae; g__Methylobacterium-Methylorubrum; s__Methylobacterium_cerastii
c29e2401ecc6bd9b2fa2792fe58653fd	0.106927	0.230202	0.140744	0.27915	0	0.0892479	0.00276763	0.0157196	d__Bacteria; p__Proteobacteria; c__Alphaproteobacteria; o__Dongiales; f__Dongiaceae; g__Dongia
ab87074ba894dc49da944f3c0f28c799	0.105028	0.231151	0.173635	0.311455	0	0.0423549	0.0295214	0.0222493	d__Bacteria; p__Bacteroidota; c__Bacteroidia; o__Cytophagales; f__Hymenobacteraceae; g__Adhaeribacter
82ca741f870e07ef770a2552421d1c5f	0.101997	0.231725	0.159245	0.300862	0	0.00756338	0.0299827	0.0169288	d__Bacteria; p__Bacteroidota; c__Bacteroidia; o__Sphingobacteriales; f__Sphingobacteriaceae; g__Pedobacter; s__Pedobacter_nyackensis
4742a7c2deafb4e1ec1118dcf6eccbaa	0.0988775	0.232217	0.166678	0.31869	0	0.0438676	0.00415144	0.00918993	d__Bacteria; p__Bacteroidota; c__Bacteroidia; o__Chitinophagales; f__Chitinophagaceae; g__Ferruginibacter
3d6c56539fdb5408fb0d1ad5a5c49e7b	0.105848	0.232662	0.134256	0.268977	0.0758063	0.00302535	0	0.0244259	d__Bacteria; p__Bacteroidota; c__Bacteroidia; o__Chitinophagales; f__Chitinophagaceae; g__Flavisolibacter
77a577af6281b007d615a44f220ae5ca	0.101146	0.232898	0.141921	0.29728	0.0336917	0	0	0.010641	d__Bacteria; p__Actinobacteriota; c__Thermoleophilia; o__Solirubrobacterales; f__Solirubrobacteraceae; g__Conexibacter; s__Conexibacter_sp.
fe9c45848a6fd5d7ac0210ade9352472	0.0991763	0.232907	0.125896	0.273548	0.0941836	0	0	0.0297464	d__Bacteria; p__Actinobacteriota; c__Thermoleophilia; o__Gaiellales
80204ca7ba545e4618c8ed18a7f928c1	0.105759	0.233026	0.175712	0.314781	0	0.0211775	0.0189121	0.0133012	d__Bacteria; p__Bacteroidota; c__Bacteroidia; o__Chitinophagales; f__Saprospiraceae; g__uncultured
9039b49673e8465659509bef88ef3d70	0.102332	0.23314	0.157995	0.295467	0.0467089	0	0	0.0147523	d__Bacteria; p__Actinobacteriota; c__Actinobacteria; o__Catenulisporales; f__Actinospicaceae; g__Actinospica
765592ab09a4bd80ebcc181c49c6ae7b	0.103034	0.233354	0.141247	0.285856	0.00153144	0.0453803	0.00138381	0.00846441	d__Bacteria; p__Myxococcota; c__Polyangia; o__Polyangiales; f__Sandaracinaceae; g__uncultured; s__metagenome
f8b382e274d57af5e803eab56b612685	0.102663	0.233425	0.144821	0.287526	0	0.0105887	0.0244474	0.0145104	d__Bacteria; p__Proteobacteria; c__Alphaproteobacteria; o__Rhizobiales; f__Devosiaceae; g__uncultured; s__uncultured_Prosthecomicrobium
e2cf7013d1596767a83cdc9b1b609e12	0.1004	0.233579	0.144742	0.297441	0	0.0332789	0.00599653	0.00846441	d__Bacteria; p__Proteobacteria; c__Alphaproteobacteria; o__Sphingomonadales; f__Sphingomonadaceae; g__Altererythrobacter; s__metagenome
dccb0f885c4e0bbb8fc714ff80ed8342	0.106905	0.233722	0.157689	0.300971	0	0.0363042	0.0327503	0.0229748	d__Bacteria; p__Myxococcota; c__Myxococcia; o__Myxococcales; f__Myxococcaceae; g__P3OB-42; s__metagenome
4b1ee349e9e7dfc89df6d9b98887a4fe	0.10819	0.234023	0.147465	0.296478	0	0.051431	0.00691907	0.0118502	d__Bacteria; p__Acidobacteriota; c__Vicinamibacteria; o__Vicinamibacterales
2a0c568d33acf01b3d91202fe2c3addb	0.0992682	0.234071	0.151857	0.292786	0	0.0650451	0.00184509	0.0113665	d__Bacteria; p__Myxococcota; c__Polyangia; o__Polyangiales; f__Sandaracinaceae; g__uncultured
c8b97e2db1a5bea48797a6a7fee70290	0.108377	0.234794	0.139151	0.267854	0	0.0060507	0.0631942	0.0340995	d__Bacteria; p__Bacteroidota; c__Bacteroidia; o__Cytophagales; f__Microscillaceae; g__uncultured
1ac5807145948ec393b60670ab3a16c8	0.108724	0.234879	0.160729	0.296513	0.0413489	0.0121014	0	0.0149941	d__Bacteria; p__Proteobacteria; c__Alphaproteobacteria; o__Rhizobiales; f__Xanthobacteraceae
18c463d1b79f2c6373d8a81a9b49334c	0.109614	0.236299	0.14392	0.284943	0	0.0151268	0.0193734	0.0125757	d__Bacteria; p__Proteobacteria; c__Gammaproteobacteria; o__Burkholderiales; f__TRA3-20; g__TRA3-20
fa0eb3b5df4074c93741b77cce066567	0.0978478	0.236453	0.165443	0.311898	0.00153144	0.0438676	0	0.00749705	d__Bacteria; p__Acidobacteriota; c__Vicinamibacteria; o__Vicinamibacterales; f__uncultured; g__uncultured
916905a518892e4047e2d5addbef3989	0.108163	0.236861	0.153876	0.299169	0.0451775	0	0	0.0142686	d__Bacteria; p__Acidobacteriota; c__Vicinamibacteria; o__Vicinamibacterales; f__uncultured; g__uncultured
2258ca34937841c8491973b547b87ecf	0.103082	0.237667	0.163502	0.307974	0.0497718	0	0	0.0157196	d__Bacteria; p__Bacteroidota; c__Bacteroidia; o__Sphingobacteriales; f__Sphingobacteriaceae; g__Mucilaginibacter
5108c8116e7f06d73411fe9ccf9bc8f9	0.103282	0.238082	0.189732	0.34251	0	0.0529437	0.00415144	0.010641	d__Bacteria; p__Proteobacteria; c__Gammaproteobacteria; o__Xanthomonadales; f__Xanthomonadaceae; g__Arenimonas
64e094c8d0b5d0d4ee59b45c08c02551	0.105898	0.238168	0.159284	0.295499	0.0428803	0	0.000922543	0.0140267	d__Bacteria; p__Actinobacteriota; c__Actinobacteria; o__Micrococcales; f__Intrasporangiaceae; g__Phycicoccus
a0293339e607bf326a619dd70e48d485	0.101783	0.23822	0.149313	0.297575	0	0.00453803	0.0249087	0.0137849	d__Bacteria; p__Bacteroidota; c__Bacteroidia; o__Chitinophagales; f__Chitinophagaceae; g__Terrimonas
fe03e2551b2eb1fc8ef0b8603dd09847	0.100118	0.238457	0.139704	0.287769	0.0673834	0	0	0.0212819	d__Bacteria; p__Acidobacteriota; c__Vicinamibacteria; o__Vicinamibacterales; f__uncultured; g__uncultured
ee520d43fd5e1e57477836e932e7e312	0.105616	0.238638	0.139384	0.294305	0.00536004	0.0529437	0.00184509	0.0111247	d__Bacteria; p__Bacteroidota; c__Bacteroidia; o__Cytophagales; f__Microscillaceae; g__uncultured
8f49c553c7f6d99edb72063804abed54	0.10592	0.238965	0.148449	0.287351	0.071212	0	0	0.0224911	d__Bacteria; p__Acidobacteriota; c__Vicinamibacteria; o__Vicinamibacterales; f__uncultured; g__uncultured
a65090886eb1c1b02203c7b1e15a8d96	0.106875	0.240218	0.14887	0.296796	0.057429	0	0	0.018138	d__Bacteria; p__Chloroflexi; c__Anaerolineae
987e55b157ffa2a56f0159792cdfe29f	0.107177	0.240235	0.140392	0.284968	0.0436461	0	0	0.0137849	d__Bacteria; p__Proteobacteria; c__Gammaproteobacteria
05369c9fe3e1c0ef5cbf5c4cecc4778e	0.114844	0.240537	0.171865	0.307632	0	0.0302535	0.0281376	0.0195891	d__Bacteria; p__Firmicutes; c__Clostridia; o__Peptostreptococcales-Tissierellales; f__Peptostreptococcales-Tissierellales; g__Tissierella
6c11973125b84b0c280d07556d44add0	0.107155	0.240649	0.192512	0.33655	0	0.0332789	0.00599653	0.00846441	d__Bacteria; p__Proteobacteria; c__Alphaproteobacteria; o__Rhizobiales; f__Devosiaceae; g__Devosia
47d721304b758992852a1943ad7be746	0.110717	0.24065	0.122419	0.261701	0.0359889	0.0136141	0	0.0135431	d__Bacteria; p__Acidobacteriota; c__Acidobacteriae; o__Solibacterales; f__Solibacteraceae; g__Candidatus_Solibacter
335d12cb9690c0bf0b9e7d40a87a92d8	0.112284	0.241137	0.197579	0.341414	0	0.0105887	0.0235249	0.0140267	d__Bacteria; p__Chloroflexi; c__Chloroflexia; o__Thermomicrobiales; f__JG30-KF-CM45; g__JG30-KF-CM45; s__uncultured_bacterium
893dbf063f9c9e3be9736ff5abaa10df	0.108585	0.242056	0.167402	0.31777	0.0260345	0.00756338	0	0.00943177	d__Bacteria; p__Proteobacteria; c__Alphaproteobacteria; o__Elsterales; f__uncultured; g__uncultured
f54ae146d3db4f0fde1f5386c19a36fe	0.110322	0.242589	0.140678	0.287307	0.0528347	0.00907606	0	0.018138	d__Bacteria; p__Actinobacteriota; c__Actinobacteria; o__Corynebacteriales; f__Mycobacteriaceae; g__Mycobacterium
eb154a3445fdd700aa49856f26f8b31c	0.111341	0.243074	0.164294	0.307311	0.0375203	0	0	0.0118502	d__Bacteria; p__Actinobacteriota; c__Actinobacteria; o__Micrococcales; f__Intrasporangiaceae
1cc9df0f132a5f30a085ccf4396eda48	0.111177	0.243754	0.149841	0.293705	0	0.0484056	0.00138381	0.00846441	d__Bacteria; p__Proteobacteria; c__Alphaproteobacteria; o__Rhizobiales; f__Beijerinckiaceae; g__Methylocystis
2219899654f261883068f30af39ed126	0.105361	0.243885	0.135417	0.288407	0.12711	0.0877352	0.00553526	0.0570743	d__Bacteria; p__Acidobacteriota; c__Acidobacteriae; o__Acidobacteriales; f__uncultured; g__uncultured
d14d6906328b83a4e1f7554af28e385a	0.110604	0.243948	0.150705	0.28651	0.0804006	0	0	0.0253932	d__Bacteria; p__Actinobacteriota; c__Thermoleophilia; o__Solirubrobacterales; f__Solirubrobacteraceae; g__uncultured
883c2b9ae84fbb40f8e8e0bd326cf97e	0.123481	0.244173	0.147176	0.285879	0.0275659	0	0	0.00870625	d__Bacteria; p__Acidobacteriota; c__Acidobacteriae; o__Solibacterales; f__Solibacteraceae; g__Candidatus_Solibacter; s__uncultured_Acidobacteria
d935edf39afe2f5a8e415cf4ea319634	0.120145	0.244433	0.158909	0.296483	0	0.0121014	0.0327503	0.0191054	d__Bacteria; p__Firmicutes; c__Clostridia; o__Peptostreptococcales-Tissierellales; f__Peptostreptococcales-Tissierellales; g__Tepidimicrobium; s__uncultured_Tepidimicrobium
dab3a5616a30195b4efdf2172d097956	0.112303	0.245369	0.16388	0.30787	0	0.0302535	0.0461272	0.0290208	d__Bacteria; p__Proteobacteria; c__Alphaproteobacteria; o__Rhizobiales; f__Devosiaceae; g__Devosia
60bba9a44233b7e500fa7a9612a8bbe4	0.108543	0.245838	0.158777	0.300611	0	0.0620197	0.0189121	0.0198309	d__Bacteria; p__Proteobacteria; c__Alphaproteobacteria; o__Rhizobiales
77f8be5f7d82688f6323bb3f7135125c	0.104282	0.245843	0.145587	0.293423	0.00153144	0.0695831	0	0.0116083	d__Bacteria; p__Myxococcota; c__Polyangia; o__Polyangiales; f__BIrii41; g__BIrii41; s__uncultured_delta
fd72d33d91c8862ab466482181a845b2	0.114578	0.247127	0.156161	0.304305	0.0413489	0	0	0.0130594	d__Bacteria; p__Proteobacteria; c__Alphaproteobacteria; o__Acetobacterales; f__Acetobacteraceae; g__uncultured
81f96a67a0f037f873bb391355b05565	0.119706	0.248374	0.152497	0.286019	0.0344574	0	0	0.0108828	d__Bacteria; p__Proteobacteria; c__Alphaproteobacteria; o__Sphingomonadales; f__Sphingomonadaceae; g__Sphingomonas
7b7e680be9ab145c7b76a19caff5e188	0.110436	0.249235	0.160947	0.309251	0	0.046893	0	0.00749705	d__Bacteria; p__Proteobacteria; c__Alphaproteobacteria; o__Acetobacterales; f__Acetobacteraceae
a52961271895c14896cdfdfa43807016	0.120243	0.249335	0.164524	0.30723	0.0222059	0	0	0.00701337	d__Bacteria; p__Chloroflexi; c__AD3; o__AD3; f__AD3; g__AD3
a4253907dedb1053c30954224fbca829	0.118337	0.249491	0.172943	0.314402	0.0321602	0	0	0.0101573	d__Bacteria; p__Myxococcota; c__Polyangia; o__Polyangiales; f__Polyangiaceae; g__Pajaroellobacter; s__uncultured_Polyangiaceae
36094180262e6a93bd8e3de2046dcb87	0.11443	0.249813	0.147817	0.286802	0.114858	0.00302535	0	0.0367597	d__Bacteria; p__Actinobacteriota; c__Thermoleophilia; o__Gaiellales; f__uncultured; g__uncultured
8053736df04f270e8a029de7bc878892	0.119212	0.250163	0.170156	0.314317	0.057429	0	0.000922543	0.0186217	d__Bacteria; p__Proteobacteria; c__Alphaproteobacteria; o__Rhizobiales; f__Rhizobiaceae; g__Allorhizobium-Neorhizobium-Pararhizobium-Rhizobium
af76f333ed5154286a6eff529c124971	0.12077	0.251046	0.163409	0.3	0.0428803	0	0	0.0135431	d__Bacteria; p__Acidobacteriota; c__Holophagae; o__Subgroup_7; f__Subgroup_7; g__Subgroup_7; s__uncultured_bacterium
7181075019700eecf484be11f22d62ba	0.114291	0.25154	0.174598	0.323162	0.0444118	0.0060507	0	0.0149941	d__Bacteria; p__Proteobacteria; c__Gammaproteobacteria; o__Burkholderiales; f__Nitrosomonadaceae; g__MND1
ef000393526437e78e2663839d2e5ffe	0.112679	0.251956	0.187501	0.340007	0.032926	0	0	0.0103991	d__Bacteria; p__Proteobacteria; c__Alphaproteobacteria; o__Acetobacterales; f__Acetobacteraceae
d71ce189eebcdd927e390628b9352063	0.112315	0.252187	0.167514	0.324259	0	0.0151268	0.0304439	0.0183799	d__Bacteria; p__Bacteroidota; c__Bacteroidia; o__Flavobacteriales; f__Weeksellaceae; g__Chryseobacterium
3f07051f9ae83be2c51e5416ecefced6	0.11014	0.253308	0.139968	0.289464	0	0.0105887	0.0350566	0.0200727	d__Bacteria; p__Acidobacteriota; c__Vicinamibacteria; o__Vicinamibacterales; f__Vicinamibacteraceae; g__Vicinamibacteraceae
faaa62f9b010839e1241fc14c5bd0db1	0.120732	0.253693	0.173369	0.323354	0	0	0.0262925	0.0137849	d__Bacteria; p__Bacteroidota; c__Bacteroidia; o__Flavobacteriales; f__Flavobacteriaceae; g__Flavobacterium
aa17c928a15c62f20dcd81d285c73648	0.115189	0.254589	0.169231	0.321528	0.0604919	0	0	0.0191054	d__Bacteria; p__Bacteroidota; c__Bacteroidia; o__Chitinophagales; f__Chitinophagaceae
d0d6610ea678086591bafa2e8777ff5d	0.114402	0.25464	0.148865	0.303413	0	0.0393296	0.0166058	0.0149941	d__Bacteria; p__Proteobacteria; c__Alphaproteobacteria; o__Rhizobiales; f__Rhizobiaceae; g__Allorhizobium-Neorhizobium-Pararhizobium-Rhizobium
eab52d51e86778147490839a05ca0b4e	0.11873	0.254825	0.181098	0.334181	0.0436461	0	0	0.0137849	d__Bacteria; p__Acidobacteriota; c__Acidobacteriae; o__Bryobacterales; f__Bryobacteraceae; g__Bryobacter
141e69a5bb60b68f84916a2dc23ef5d5	0.102564	0.255089	0.190286	0.358249	0.0336917	0.1074	0.00507399	0.0304719	d__Bacteria; p__Actinobacteriota; c__Actinobacteria; o__Elev-16S-976; f__Elev-16S-976; g__Elev-16S-976; s__uncultured_Nakamurellaceae
ec7a829dc4aff638ba9e465398661278	0.113669	0.255485	0.175865	0.327845	0	0.0408423	0.00553526	0.00943177	d__Bacteria; p__Proteobacteria; c__Alphaproteobacteria; o__Caulobacterales; f__Caulobacteraceae; g__Phenylobacterium
ce25a379ad33a185110e51ac0eda4b4e	0.120737	0.255513	0.178989	0.322842	0	0.0060507	0.0147607	0.00870625	d__Bacteria; p__Bacteroidota; c__Bacteroidia; o__Chitinophagales; f__Chitinophagaceae; g__uncultured
1d48995dc4e9f2515eb08af093147625	0.114925	0.256207	0.206851	0.358527	0.0375203	0	0	0.0118502	d__Bacteria; p__Acidobacteriota; c__Acidobacteriae; o__Acidobacteriales; f__uncultured; g__uncultured
4ddcba2cbeedeb51912282f5498c8224	0.111415	0.256263	0.171513	0.332949	0.0260345	0.0801718	0.00276763	0.0224911	d__Bacteria; p__Chloroflexi; c__Ktedonobacteria; o__Ktedonobacterales; f__Ktedonobacteraceae; g__HSB_OF53-F07
c923397199aef71385ffeb9cfda937d8	0.109184	0.256862	0.172721	0.336332	0.00076572	0.0378169	0.00184509	0.00725521	d__Bacteria; p__Bacteroidota; c__Bacteroidia; o__Chitinophagales; f__Chitinophagaceae; g__Ferruginibacter
1ed3a91a95b5cebe165ff6b21d9b55a8	0.122436	0.257394	0.207519	0.359926	0.00229716	0.0317662	0.000922543	0.00628785	d__Bacteria; p__Proteobacteria; c__Gammaproteobacteria; o__Gammaproteobacteria; f__Gammaproteobacteria; g__Gammaproteobacteria; s__uncultured_bacterium
89d020d5734bfe56b8b9a5eb8099ac81	0.116459	0.257416	0.16497	0.324896	0	0.0211775	0.000922543	0.00386944	d__Bacteria; p__Gemmatimonadota; c__Gemmatimonadetes; o__Gemmatimonadales; f__Gemmatimonadaceae; g__Gemmatimonas; s__Gemmatimonas_aurantiaca
da920fe4d0a4324461be4736ee5e76ab	0.118442	0.258811	0.152408	0.297247	0.052069	0	0	0.0164451	d__Bacteria; p__Proteobacteria; c__Gammaproteobacteria; o__Gammaproteobacteria_Incertae_Sedis; f__Unknown_Family; g__Acidibacter
4c0a15951830db078f7d6972b97b28d8	0.122947	0.25896	0.171553	0.315025	0	0.00302535	0.0161445	0.00894809	d__Bacteria; p__Acidobacteriota; c__Holophagae; o__Holophagales; f__Holophagaceae; g__uncultured
6b6703d3c1750d25e01631872be8ba8b	0.122633	0.259028	0.165397	0.314169	0	0.0257155	0.0032289	0.00580417	d__Bacteria; p__Acidobacteriota; c__Thermoanaerobaculia; o__Thermoanaerobaculales; f__Thermoanaerobaculaceae; g__Subgroup_10
dee027022887d446d32e9a18a18565b9	0.131694	0.259844	0.173222	0.31529	0.0268002	0	0	0.00846441	d__Bacteria; p__Proteobacteria; c__Alphaproteobacteria; o__Rhizobiales; f__Xanthobacteraceae; g__Rhodoplanes
df6b3bb6d229c79bf4c8056dfeaa6eb8	0.129515	0.260688	0.175329	0.3157	0.0566633	0	0	0.0178962	d__Bacteria; p__Acidobacteriota; c__Acidobacteriae; o__Acidobacteriales
b1c8e80ecbb3e023df4ed1cf33a65acc	0.130004	0.260885	0.194151	0.344809	0	0.0378169	0.0124543	0.0125757	d__Bacteria; p__Proteobacteria; c__Alphaproteobacteria; o__Rhizobiales; f__Xanthobacteraceae; g__uncultured
7cd570b52f0a32a085711d7d1cca80dd	0.124575	0.26126	0.137032	0.279157	0	0.00756338	0.0428983	0.0237004	d__Bacteria; p__Firmicutes; c__Bacilli; o__Erysipelotrichales; f__Erysipelotrichaceae; g__Erysipelothrix; s__uncultured_bacterium
5a0c3a0f46e89649847e978dde51dda8	0.118467	0.261757	0.164624	0.317176	0	0.0196648	0.0239861	0.0157196	d__Bacteria; p__Firmicutes; c__Clostridia; o__Lachnospirales; f__Lachnospiraceae; g__Anaerosporobacter; s__Anaerosporobacter_mobilis
39866a3f66556a55dca1ea91ba94f009	0.126451	0.261984	0.176098	0.326175	0	0.0484056	0.00599653	0.0108828	d__Bacteria; p__Bacteroidota; c__Bacteroidia; o__Chitinophagales; f__Chitinophagaceae
bc8b312a3c4d275c79e04c561393e97a	0.123751	0.262228	0.197883	0.336455	0.0459432	0	0	0.0145104	d__Bacteria; p__Actinobacteriota; c__Acidimicrobiia; o__IMCC26256; f__IMCC26256; g__IMCC26256
f1e7f16f820bd683a51a4a04001b1855	0.127435	0.262287	0.163924	0.297532	0.111029	0	0	0.0350668	d__Bacteria; p__Bacteroidota; c__Bacteroidia; o__Chitinophagales; f__Chitinophagaceae; g__Puia
a7ec3f9791a9e26016885b40f0d1c66d	0.128352	0.26242	0.159325	0.302719	0.0428803	0	0	0.0135431	d__Bacteria; p__Verrucomicrobiota; c__Verrucomicrobiae; o__Opitutales; f__Opitutaceae; g__uncultured; s__uncultured_Opitutus
fb5353de7d99f123d239384bb1d7ff06	0.122859	0.262478	0.211599	0.361485	0.0474747	0.0060507	0	0.0159615	d__Bacteria; p__Bacteroidota; c__Bacteroidia; o__Chitinophagales; f__Chitinophagaceae; g__Puia
9450518cc15f85256408d1e3e0237353	0.127645	0.262673	0.162707	0.314563	0.0313945	0.00302535	0	0.0103991	d__Bacteria; p__Chloroflexi; c__Anaerolineae
717511765fbd1fb82465e2742ca28f40	0.133241	0.263136	0.162021	0.301748	0	0	0.022141	0.0116083	d__Bacteria; p__Firmicutes; c__Clostridia; o__Lachnospirales; f__Lachnospiraceae; g__Lachnoclostridium; s__uncultured_Clostridiales
e1c37a67b6c766c7d1ef1ab28609116d	0.126634	0.263358	0.152106	0.310246	0	0.0453803	0.000922543	0.00773889	d__Bacteria; p__Acidobacteriota; c__Acidobacteriae; o__Acidobacteriales; f__uncultured; g__uncultured
6bf5f47144caf0f685cca005afc18407	0.125686	0.263673	0.204992	0.359623	0	0.0332789	0.00784162	0.00943177	d__Bacteria; p__Proteobacteria; c__Alphaproteobacteria; o__Rhizobiales; f__Rhizobiales_Incertae_Sedis; g__Bauldia
bf06758590a4fed029aa6b908c35a764	0.122693	0.265417	0.185138	0.335469	0.0474747	0	0	0.0149941	d__Bacteria; p__Verrucomicrobiota; c__Verrucomicrobiae; o__Chthoniobacterales; f__Chthoniobacteraceae; g__Candidatus_Udaeobacter
b0bf7d8a6c4eaf51553052a0d0e56eae	0.124152	0.265639	0.191337	0.349453	0.0436461	0	0	0.0137849	d__Bacteria; p__Actinobacteriota; c__Acidimicrobiia; o__IMCC26256; f__IMCC26256; g__IMCC26256; s__uncultured_bacterium
02637fc5401beca30e9862dff9f49b06	0.130272	0.265644	0.170248	0.327632	0	0.0226901	0.0129156	0.0103991	d__Bacteria; p__Acidobacteriota; c__Vicinamibacteria; o__Vicinamibacterales; f__uncultured; g__uncultured
1e3a6607511a90daed22c37cd3aa5953	0.130324	0.266101	0.186609	0.338893	0	0.0317662	0.00738035	0.00894809	d__Bacteria; p__Actinobacteriota; c__Actinobacteria; o__Micromonosporales; f__Micromonosporaceae; g__Luedemannella
8405006dc6bb885426db3f3351e45537	0.116217	0.266162	0.173597	0.346792	0.00995436	0.0484056	0.0064578	0.0142686	d__Bacteria; p__Actinobacteriota; c__Thermoleophilia; o__Solirubrobacterales; f__Solirubrobacteraceae; g__uncultured; s__uncultured_Conexibacteraceae
1565e1de9807816db2231e9a6b6cdeea	0.118524	0.26619	0.17135	0.322779	0.0804006	0.0438676	0.00230636	0.0336158	d__Bacteria; p__Proteobacteria; c__Alphaproteobacteria; o__Rhizobiales; f__Xanthobacteraceae; g__uncultured
65c3dae8e460542b779baf5da0d6f086	0.130752	0.26641	0.174552	0.318514	0	0.0121014	0.0281376	0.016687	d__Bacteria; p__Actinobacteriota; c__Acidimicrobiia; o__Microtrichales; f__Ilumatobacteraceae; g__CL500-29_marine_group; s__metagenome
eb5c7fed8ebc5190e575c5a68ed14012	0.12999	0.267121	0.188796	0.3391	0	0.0181521	0.0396694	0.0237004	d__Bacteria; p__Firmicutes; c__Bacilli; o__Lactobacillales; f__Vagococcaceae; g__Vagococcus
236129cd7ff4b132bb5c9c568c5ee7a8	0.135604	0.267671	0.199411	0.350384	0	0.0665578	0.0488948	0.036276	d__Bacteria; p__Firmicutes; c__Negativicutes; o__Veillonellales-Selenomonadales; f__Veillonellaceae; g__Veillonella; s__uncultured_actinobacterium
e51a5064e844874af34c91b7ab34efb5	0.132988	0.267856	0.182269	0.326645	0.0344574	0	0	0.0108828	d__Bacteria; p__Gemmatimonadota; c__Gemmatimonadetes; o__Gemmatimonadales; f__Gemmatimonadaceae; g__Gemmatimonas; s__uncultured_Gemmatimonadaceae
1eaa5114d4564d54225e736f1c9464a4	0.130628	0.267897	0.175154	0.326048	0.0313945	0	0.00184509	0.0108828	d__Bacteria; p__Proteobacteria; c__Alphaproteobacteria; o__Sphingomonadales; f__Sphingomonadaceae; g__Sphingomonas
d10d4f0792680b71909b35f6ad00328f	0.13366	0.268241	0.185568	0.332034	0.032926	0	0	0.0103991	d__Bacteria; p__Acidobacteriota; c__Acidobacteriae; o__Bryobacterales; f__Bryobacteraceae; g__Bryobacter
ae1dcf69160541b9e6b32a6b7811f0b7	0.128957	0.269008	0.182874	0.335433	0	0.0378169	0.00599653	0.00918993	d__Bacteria; p__Proteobacteria; c__Gammaproteobacteria; o__Burkholderiales; f__Nitrosomonadaceae; g__IS-44
c8b09dc49b8333789d08e459195d630a	0.127772	0.269015	0.168083	0.313858	0.00459432	0.0529437	0.000922543	0.0103991	d__Bacteria; p__Proteobacteria; c__Alphaproteobacteria; o__Rhizobiales; f__Rhizobiaceae; g__Allorhizobium-Neorhizobium-Pararhizobium-Rhizobium
76db3dda25cac337d35d78149b67c723	0.121965	0.269239	0.144961	0.290776	0.00153144	0.0499183	0.166519	0.0957688	d__Bacteria; p__Bacteroidota; c__Bacteroidia; o__Flavobacteriales; f__Flavobacteriaceae; g__Flavobacterium
2851a9a64be9fb05522e5e33d245160e	0.132902	0.269936	0.172017	0.330589	0	0.046893	0.00369017	0.00943177	d__Bacteria; p__Acidobacteriota; c__Vicinamibacteria; o__Vicinamibacterales
251c15e932fd1e1d01731a470e0e1486	0.127786	0.270128	0.176103	0.338333	0.0482404	0	0	0.0152359	d__Bacteria; p__Actinobacteriota; c__Actinobacteria; o__Pseudonocardiales; f__Pseudonocardiaceae; g__Pseudonocardia
85e01f3c28186e10e0ea963bcc9059cb	0.138559	0.270158	0.189087	0.328431	0	0.0151268	0.0295214	0.0178962	d__Bacteria; p__Fusobacteriota; c__Fusobacteriia; o__Fusobacteriales; f__Fusobacteriaceae; g__Fusobacterium; s__Fusobacteriaceae_bacterium
d25453f22c7354375d0dbbe58adbe55d	0.135194	0.270373	0.186371	0.337798	0	0.0378169	0.00230636	0.00725521	d__Bacteria; p__Proteobacteria; c__Alphaproteobacteria; o__Sphingomonadales; f__Sphingomonadaceae; g__Sphingomonas
7218ecb93e471bbc969ecb399d343198	0.126433	0.270493	0.221232	0.375907	0	0.0332789	0.00784162	0.00943177	d__Bacteria; p__Acidobacteriota; c__Vicinamibacteria; o__Vicinamibacterales; f__uncultured; g__uncultured; s__uncultured_bacterium
d968de275e8cc9e711c3165ee0ad4475	0.1294	0.270571	0.21369	0.3657	0.0528347	0.0287408	0	0.0212819	d__Bacteria; p__Proteobacteria; c__Alphaproteobacteria; o__Caulobacterales; f__Caulobacteraceae; g__uncultured
b557e358a067aff5372c9a68e2cd34b2	0.132587	0.270795	0.177612	0.33025	0.0344574	0	0	0.0108828	d__Bacteria; p__Verrucomicrobiota; c__Verrucomicrobiae; o__Pedosphaerales; f__Pedosphaeraceae
0aa8558c734d64d18604ce53314de8e9	0.122886	0.270996	0.165464	0.323973	0.00076572	0.0544563	0.000922543	0.00943177	d__Bacteria; p__Proteobacteria; c__Gammaproteobacteria; o__Burkholderiales; f__Comamonadaceae
a7379ae41f9e622a8ee12ad72407512f	0.138368	0.271598	0.183008	0.327738	0	0.0121014	0.0230636	0.0140267	d__Bacteria; p__Proteobacteria; c__Gammaproteobacteria; o__Burkholderiales; f__Alcaligenaceae
6b021e72d07ef8c3ad7cc35bc77d7a36	0.13493	0.271952	0.185939	0.333406	0.00229716	0.0136141	0.0230636	0.0149941	d__Bacteria; p__Myxococcota; c__Myxococcia; o__Myxococcales; f__Myxococcaceae; g__uncultured; s__uncultured_delta
1e9184cb31802c0f348e84610e6b94c6	0.123352	0.272121	0.128377	0.271185	0	0.101349	0.000922543	0.016687	d__Bacteria; p__Acidobacteriota; c__Thermoanaerobaculia; o__Thermoanaerobaculales; f__Thermoanaerobaculaceae; g__Subgroup_10
a005309bd5fbd7762ad423aa15af93b8	0.136664	0.272299	0.189156	0.341434	0	0.0257155	0.00553526	0.00701337	d__Bacteria; p__Bacteroidota; c__Bacteroidia; o__Cytophagales; f__Spirosomaceae; g__Dyadobacter
13dd8022e79ed05c7ce16354f086ed3b	0.136534	0.272383	0.195345	0.344136	0.0114858	0.0710958	0.00276763	0.0164451	d__Bacteria; p__Acidobacteriota; c__Acidobacteriae; o__Subgroup_2; f__Subgroup_2; g__Subgroup_2; s__uncultured_bacterium
4e22a4cc8edd135d988b5794a571ba24	0.134151	0.272474	0.198735	0.346284	0.0428803	0.00151268	0	0.0137849	d__Bacteria; p__Proteobacteria; c__Gammaproteobacteria; o__JG36-TzT-191; f__JG36-TzT-191; g__JG36-TzT-191
cdc1b04ee33452d02e824e84268bfa78	0.132286	0.272997	0.195663	0.352303	0.0290974	0	0	0.00918993	d__Bacteria; p__Actinobacteriota; c__Thermoleophilia; o__Solirubrobacterales; f__Solirubrobacteraceae; g__Conexibacter
cb60037fc4297c821a175fcb69f3b08a	0.129097	0.274494	0.243018	0.393643	0.0283316	0	0	0.00894809	d__Bacteria; p__Acidobacteriota; c__Vicinamibacteria; o__Vicinamibacterales; f__uncultured; g__uncultured
fe900b367884e3a076accef25afe07dc	0.127842	0.274511	0.167007	0.321082	0	0.0105887	0.0405919	0.0229748	d__Bacteria; p__Firmicutes; c__Clostridia; o__Lachnospirales; f__Lachnospiraceae; g__uncultured
10d8eb69e44015f34a0f47d3de82b2dd	0.134983	0.275096	0.168551	0.322918	0.0444118	0	0	0.0140267	d__Bacteria; p__Myxococcota; c__Polyangia; o__Polyangiales; f__BIrii41; g__BIrii41; s__uncultured_bacterium
00474a70a3ff6d4dd41f921605199a61	0.134483	0.276262	0.176506	0.335561	0	0.0272282	0.0267538	0.0183799	d__Bacteria; p__Firmicutes; c__Clostridia; o__Peptococcales; f__Peptococcaceae; g__Desulfonispora; s__Desulfonispora_thiosulfatigenes
fba0d3b0b6ce343e6169219d9d08671c	0.134731	0.277167	0.178556	0.325216	0.0229716	0	0	0.00725521	d__Bacteria; p__Acidobacteriota; c__Acidobacteriae; o__Solibacterales; f__Solibacteraceae; g__Candidatus_Solibacter
757ab524a49213c7d50812a1cb97c18b	0.144065	0.277246	0.197504	0.343903	0.0336917	0	0	0.010641	d__Bacteria; p__Chloroflexi; c__Ktedonobacteria; o__Ktedonobacterales; f__Ktedonobacteraceae; g__G12-WMSP1; s__uncultured_Chloroflexi
56931ad22dc9dc6ecaccf15d0f781d0d	0.132623	0.277307	0.200279	0.359302	0.0352231	0	0	0.0111247	d__Bacteria; p__Chloroflexi; c__Ktedonobacteria; o__B12-WMSP1; f__B12-WMSP1; g__B12-WMSP1; s__uncultured_bacterium
c4d70ec2d494fca1becc7e2b523d4c33	0.138435	0.2777	0.187105	0.337325	0.0398175	0	0	0.0125757	d__Bacteria; p__Acidobacteriota; c__Acidobacteriae; o__Acidobacteriales; f__uncultured; g__uncultured
d7b0655d81c2b22acd203722c42a47a0	0.133891	0.278557	0.193105	0.339786	0.0558976	0	0	0.0176543	d__Bacteria; p__Bacteroidota; c__Bacteroidia; o__Chitinophagales; f__Chitinophagaceae; g__Flavisolibacter
8de61dae9197102489c71205d70126b6	0.13691	0.278632	0.176191	0.336996	0	0.0242028	0.00507399	0.00652969	d__Bacteria; p__Actinobacteriota; c__Thermoleophilia; o__Gaiellales; f__uncultured; g__uncultured; s__freshwater_sediment
c3210a8c535c44cfef49d92ad067ff03	0.1451	0.278694	0.19222	0.342022	0.0268002	0	0	0.00846441	d__Bacteria; p__Proteobacteria; c__Alphaproteobacteria; o__Rhizobiales; f__Hyphomicrobiaceae
906683ebe45fbf1cb4f406462952ac8e	0.13782	0.279581	0.185438	0.344842	0	0.0393296	0.022141	0.0178962	d__Bacteria; p__Bacteroidota; c__Bacteroidia; o__Chitinophagales; f__Chitinophagaceae; g__Terrimonas
da0de0a75fb2fdfe618f34a5fa095473	0.132645	0.279662	0.19441	0.340253	0.0918864	0	0	0.0290208	d__Bacteria; p__Acidobacteriota; c__Acidobacteriae; o__Acidobacteriales; f__uncultured; g__uncultured; s__uncultured_Holophaga
f145945ab24a0239cea3e1b96b2e1c1f	0.134598	0.279663	0.187602	0.338902	0.0405832	0	0	0.0128175	d__Bacteria; p__Actinobacteriota; c__Actinobacteria; o__Frankiales; f__Frankiaceae; g__Jatrophihabitans
31dcc7c63430dd73b6f0cc5b51fc4ef8	0.137535	0.280034	0.211216	0.352537	0.0390517	0	0	0.0123339	d__Bacteria; p__Actinobacteriota; c__Thermoleophilia; o__Gaiellales; f__uncultured; g__uncultured
d1517d44a5fcea2e309ad1460c57191f	0.139681	0.28005	0.14515	0.27402	0	0.251104	0.00369017	0.0420802	d__Bacteria; p__Bacteroidota; c__Bacteroidia; o__Chitinophagales; f__Chitinophagaceae; g__Terrimonas
4f70fdd77379ed99d11376e0e3c6bb9a	0.135939	0.280876	0.196773	0.348827	0.0742749	0.0121014	0.00276763	0.0268443	d__Bacteria; p__Proteobacteria; c__Alphaproteobacteria; o__Rhizobiales; f__Rhizobiales_Incertae_Sedis; g__uncultured; s__uncultured_bacterium
5efac8ca1c0bbec66d0c905efb8a776d	0.138368	0.281137	0.178248	0.322858	0	0.0363042	0	0.00580417	d__Bacteria; p__Acidobacteriota; c__Vicinamibacteria; o__Vicinamibacterales; f__Vicinamibacteraceae; g__uncultured
f38b297ce2f3fbdffcd6a4324994ecdb	0.130037	0.281489	0.211897	0.375797	0.0237373	0.00151268	0.000461272	0.00798073	d__Bacteria; p__Proteobacteria; c__Alphaproteobacteria; o__Rhizobiales; f__Hyphomicrobiaceae; g__Pedomicrobium; s__Pedomicrobium_manganicum
7578bb8f4df126791d4b571876fd273e	0.135943	0.282104	0.204607	0.35838	0	0.0287408	0	0.00459497	d__Bacteria; p__Firmicutes; c__Clostridia; o__Clostridiales; f__Clostridiaceae; g__Clostridium_sensu_stricto_12
c4d59b1b84c0124b44a1051daf2bec79	0.143061	0.282969	0.197392	0.342313	0	0.0060507	0.020296	0.0116083	d__Bacteria; p__Firmicutes; c__Clostridia; o__Peptostreptococcales-Tissierellales; f__Peptostreptococcales-Tissierellales; g__Tissierella; s__uncultured_Firmicutes
c8ff58bbe804897f3842b6e961a3b514	0.145512	0.283049	0.20857	0.355109	0	0.00302535	0.0253699	0.0137849	d__Bacteria; p__Dependentiae; c__Babeliae; o__Babeliales; f__Vermiphilaceae; g__Vermiphilaceae
4d5de2a0aee49ac9f8e97758b8b3959d	0.139265	0.283134	0.20715	0.355665	0.0581947	0	0.00230636	0.0195891	d__Bacteria; p__Proteobacteria; c__Gammaproteobacteria; o__Xanthomonadales; f__Rhodanobacteraceae; g__Rhodanobacter
196a1afbe1e9c22812a672c4a7300af3	0.143105	0.284147	0.148707	0.286906	0.140893	0	0	0.0444986	d__Bacteria; p__Proteobacteria; c__Gammaproteobacteria; o__Xanthomonadales; f__Rhodanobacteraceae; g__Rudaea
e9be95f528799615a35e7586485c36b7	0.141172	0.284297	0.184283	0.330525	0	0.0710958	0.0032289	0.0130594	d__Bacteria; p__Proteobacteria; c__Alphaproteobacteria; o__Sphingomonadales; f__Sphingomonadaceae; g__Altererythrobacter; s__metagenome
dcfdfdf89c09dddaecb325a550cf0815	0.137594	0.284326	0.189364	0.348937	0	0.0136141	0.0299827	0.0178962	d__Bacteria; p__Actinobacteriota; c__Actinobacteria; o__Micromonosporales; f__Micromonosporaceae
d0ffcdbfa4eba17312f800b6d03d9eff	0.136411	0.285541	0.217485	0.376418	0.0558976	0.0211775	0.00184509	0.0220075	d__Bacteria; p__Acidobacteriota; c__Vicinamibacteria; o__Vicinamibacterales; f__uncultured; g__uncultured
a5fbc562befa3a5b25accd29c9ecbbce	0.135421	0.28579	0.191369	0.346048	0.0459432	0.0136141	0	0.016687	d__Bacteria; p__Actinobacteriota; c__Acidimicrobiia; o__uncultured; f__uncultured; g__uncultured; s__uncultured_forest
ce5ccb858cdf5b65943bf5cb6835ee55	0.142942	0.28671	0.13869	0.279421	0	0.180008	0.00276763	0.03023	d__Bacteria; p__Bacteroidota; c__Bacteroidia; o__Flavobacteriales; f__Flavobacteriaceae; g__Gelidibacter; s__uncultured_bacterium
d28333d5371ae22fc361789ec681f799	0.144249	0.286959	0.206698	0.350942	0.0268002	0	0	0.00846441	d__Bacteria; p__Actinobacteriota; c__Actinobacteria; o__Kineosporiales; f__Kineosporiaceae
7b472a58b384e309f1c1af1609c4a485	0.145304	0.287147	0.201229	0.358701	0	0.0453803	0.0175283	0.0164451	d__Bacteria; p__Firmicutes; c__Clostridia; o__Clostridiales; f__Clostridiaceae; g__Clostridium_sensu_stricto_13
e2ffa139f8e2bbb635a9ec2f56b18c9c	0.130406	0.287944	0.182276	0.356899	0	0.0287408	0.00461272	0.00701337	d__Bacteria; p__Actinobacteriota; c__Actinobacteria; o__Micrococcales; f__Microbacteriaceae
06bf8347859fe90af859aabe68628427	0.146153	0.288453	0.175344	0.333696	0	0.0317662	0.00369017	0.00701337	d__Bacteria; p__Actinobacteriota; c__Thermoleophilia; o__Gaiellales; f__Gaiellaceae; g__Gaiella; s__metagenome
79a575ef83ce4b440c3d81e0db198b98	0.14902	0.288733	0.196478	0.347236	0	0.0226901	0.00184509	0.00459497	d__Bacteria; p__Proteobacteria; c__Alphaproteobacteria; o__Rhizobiales; f__Xanthobacteraceae; g__uncultured
fe00ba321b6ddf7577a59717f8dd2a5f	0.138506	0.288889	0.177585	0.334922	0	0.051431	0.00184509	0.00918993	d__Bacteria; p__Proteobacteria; c__Alphaproteobacteria; o__Acetobacterales; f__Acetobacteraceae; g__uncultured; s__bacterium_enrichment
ec59372feee2f525b86773e0b172d835	0.142134	0.289057	0.188441	0.346105	0.0413489	0	0	0.0130594	d__Bacteria; p__Actinobacteriota; c__Thermoleophilia; o__Solirubrobacterales; f__Solirubrobacteraceae; g__Conexibacter
b7726a11c952352c987b0029d3b47ec1	0.142362	0.290228	0.203431	0.355328	0.0451775	0	0	0.0142686	d__Bacteria; p__Firmicutes; c__Bacilli; o__Entomoplasmatales; f__type_III; g__type_III; s__uncultured_Mollicutes
35134c9f770139e69b3164efcf7f26f8	0.149455	0.290411	0.17783	0.319609	0.114092	0	0	0.0360342	d__Bacteria; p__Chloroflexi; c__AD3; o__AD3; f__AD3; g__AD3; s__uncultured_bacterium
809869f34b9acb66a9d4c6d4d3f62205	0.144684	0.290778	0.209281	0.369145	0.00306288	0.0650451	0.00738035	0.0152359	d__Bacteria; p__Proteobacteria; c__Alphaproteobacteria; o__Rhizobiales
b5a6e01ec66f3b5173629f85e7fe5568	0.138063	0.291418	0.204618	0.366116	0.0405832	0.00453803	0	0.0135431	d__Bacteria; p__Proteobacteria; c__Alphaproteobacteria; o__Rhizobiales; f__Xanthobacteraceae; g__uncultured
6728cb2f937e43f1bb8cd6c2a75d35dc	0.140449	0.291478	0.179086	0.340129	0	0.0317662	0.000922543	0.00556233	d__Bacteria; p__Proteobacteria; c__Gammaproteobacteria; o__Xanthomonadales; f__Rhodanobacteraceae; g__Rhodanobacter; s__uncultured_Xanthomonadaceae
4cb2e0a96ca25740519ada91e8d3c6cf	0.150687	0.291676	0.18961	0.34846	0.0405832	0	0	0.0128175	d__Bacteria; p__Actinobacteriota; c__Actinobacteria; o__Propionibacteriales; f__Propionibacteriaceae; g__Microlunatus
cbe7da9beb1aeb4e5db31f0dc221967f	0.139902	0.29232	0.194423	0.354139	0.0283316	0	0	0.00894809	d__Bacteria; p__Proteobacteria; c__Alphaproteobacteria; o__Micropepsales; f__Micropepsaceae
e030dce0b6d26168c773c17b68972f2e	0.151694	0.292678	0.238022	0.394407	0.038286	0.0499183	0	0.0200727	d__Bacteria; p__Verrucomicrobiota; c__Verrucomicrobiae; o__Pedosphaerales; f__Pedosphaeraceae
3233b6a7e8e61f7f238267f082dfb39b	0.142567	0.292756	0.148057	0.303698	0	0.116476	0.0166058	0.027328	d__Bacteria; p__Actinobacteriota; c__Thermoleophilia; o__Solirubrobacterales; f__Solirubrobacteraceae; g__Conexibacter
e27b429d6b0178652becbbfefb85cef3	0.151086	0.293073	0.217798	0.371735	0.0436461	0	0	0.0137849	d__Bacteria; p__Chloroflexi; c__Ktedonobacteria; o__Ktedonobacterales; f__Ktedonobacteraceae; g__JG30a-KF-32; s__uncultured_bacterium
741a78c86ae4222342acf1235901c493	0.151759	0.293226	0.190017	0.34782	0	0.0287408	0	0.00459497	d__Bacteria; p__Acidobacteriota; c__Vicinamibacteria; o__Vicinamibacterales; f__Vicinamibacteraceae; g__uncultured
e440f99a33a84b1cfdf910a0767a65c1	0.146008	0.293257	0.195	0.352102	0	0.0347916	0.00830289	0.00991545	d__Bacteria; p__MBNT15; c__MBNT15; o__MBNT15; f__MBNT15; g__MBNT15; s__unidentified
8f44945df001b0f6ba9bff9e315dcd0f	0.143346	0.293536	0.203669	0.359148	0.0359889	0	0	0.0113665	d__Bacteria; p__Chloroflexi; c__AD3; o__AD3; f__AD3; g__AD3; s__uncultured_bacterium
2929cfc320cc6caa39b99c277171c0e8	0.143395	0.293829	0.191441	0.355784	0.0352231	0	0	0.0111247	d__Bacteria; p__Proteobacteria; c__Alphaproteobacteria; o__Rhizobiales; f__Xanthobacteraceae; g__uncultured
b38091a1a1f48a6df3329a8bcb7c7a0d	0.144362	0.29468	0.196413	0.3651	0	0.0499183	0.0156832	0.0162033	d__Bacteria; p__Firmicutes; c__Clostridia; o__Lachnospirales; f__Lachnospiraceae; g__Epulopiscium; s__Lachnospiraceae_bacterium
44bcec35f1d3ba9f3d7d4f5b7966618b	0.144893	0.294974	0.195196	0.356904	0.0459432	0.00302535	0	0.0149941	d__Bacteria; p__Acidobacteriota; c__Acidobacteriae; o__Bryobacterales; f__Bryobacteraceae; g__Bryobacter
5d93562b3b68816051d209a20403b107	0.151877	0.295129	0.188936	0.347621	0.0222059	0	0	0.00701337	d__Bacteria; p__Actinobacteriota; c__Acidimicrobiia; o__IMCC26256; f__IMCC26256; g__IMCC26256
adc5df77d68fa2c2daa15d0f8fe0e1e5	0.141276	0.29532	0.166476	0.331543	0	0.0317662	0.000922543	0.00556233	d__Bacteria; p__Acidobacteriota; c__Acidobacteriae; o__Bryobacterales; f__Bryobacteraceae; g__Bryobacter
293122aac4f33177a05d3a4c9cfb8454	0.148055	0.295391	0.192586	0.348422	0	0.0121014	0.022141	0.0135431	d__Bacteria; p__Verrucomicrobiota; c__Chlamydiae; o__Chlamydiales; f__cvE6; g__cvE6; s__uncultured_bacterium
f9aa9bdbaf8c48f67338fb01ea7557b3	0.148813	0.295409	0.201318	0.354724	0.0459432	0	0	0.0145104	d__Bacteria; p__Proteobacteria; c__Gammaproteobacteria; o__Gammaproteobacteria_Incertae_Sedis; f__Unknown_Family; g__Acidibacter
6e59d566787d514949be67ff80ec85a0	0.145614	0.295882	0.185086	0.340308	0	0.00302535	0.0285988	0.0154778	d__Bacteria; p__Proteobacteria; c__Gammaproteobacteria; o__Burkholderiales; f__Comamonadaceae
39702eac1b28b43836db3bf1ccd05ddc	0.158983	0.296557	0.214617	0.363574	0	0.0363042	0.000922543	0.00628785	d__Bacteria; p__Actinobacteriota; c__Actinobacteria; o__Propionibacteriales; f__Nocardioidaceae; g__Nocardioides
3ac64a56138f6cd6e0eb9bf3c6540cb5	0.152122	0.296644	0.213063	0.373786	0.038286	0	0	0.012092	d__Bacteria; p__Planctomycetota; c__Phycisphaerae; o__Tepidisphaerales; f__WD2101_soil_group; g__WD2101_soil_group
dd292036aabab9b6fa296ffc835660cd	0.147821	0.296814	0.202333	0.362217	0.0298631	0.0574817	0	0.0186217	d__Bacteria; p__Acidobacteriota; c__Acidobacteriae; o__Subgroup_2; f__Subgroup_2; g__Subgroup_2; s__uncultured_eubacterium
8b7bd4aa6fdeaa42409c94ceab044f5b	0.138082	0.297345	0.207143	0.378687	0	0.0529437	0.00507399	0.0111247	d__Bacteria; p__Bacteroidota; c__Bacteroidia; o__Chitinophagales; f__Chitinophagaceae; g__uncultured
0703b97950d1cac82ba76ba598a9031f	0.148867	0.297488	0.186721	0.351037	0.0405832	0	0	0.0128175	d__Bacteria; p__Proteobacteria; c__Alphaproteobacteria; o__Rhizobiales; f__Rhizobiales_Incertae_Sedis; g__Nordella; s__uncultured_bacterium
7c4dfe7cacec07b1538a6eb6229cbb74	0.144263	0.297949	0.205605	0.361292	0.0581947	0	0	0.0183799	d__Bacteria; p__Verrucomicrobiota; c__Verrucomicrobiae; o__Pedosphaerales; f__Pedosphaeraceae; g__ADurb.Bin063-1
128f85a8c954a0efdcf8b44e295abdf0	0.150263	0.298217	0.182645	0.346443	0.0451775	0.0347916	0	0.0198309	d__Bacteria; p__Myxococcota; c__Polyangia; o__Polyangiales; f__BIrii41; g__BIrii41; s__uncultured_bacterium
dd8a84a530658868934d522270c705bb	0.152198	0.298382	0.204936	0.360751	0	0.0378169	0.0318277	0.022733	d__Bacteria; p__Actinobacteriota; c__Actinobacteria; o__Micrococcales; f__Microbacteriaceae; g__Agromyces
d4e93e08d2cf996599866ca859f762b1	0.152805	0.298408	0.203415	0.355396	0	0.00756338	0.0290601	0.0164451	d__Bacteria; p__Verrucomicrobiota; c__Chlamydiae; o__Chlamydiales; f__Parachlamydiaceae
4a36cb3ad1e0a604aa21f1357568eea7	0.14938	0.298422	0.200183	0.357125	0.0290974	0.0181521	0	0.012092	d__Bacteria; p__Proteobacteria; c__Alphaproteobacteria; o__Acetobacterales; f__Acetobacteraceae
7df517cc79a84b6bd40ba37ef4c0746c	0.147164	0.298457	0.203943	0.361812	0	0.0680704	0.00507399	0.0135431	d__Bacteria; p__Chloroflexi; c__KD4-96; o__KD4-96; f__KD4-96; g__KD4-96; s__metagenome
cd206b2406aed437e42388486fa3471d	0.154174	0.298794	0.231457	0.379098	0.0428803	0	0	0.0135431	d__Bacteria; p__Acidobacteriota; c__Acidobacteriae; o__Bryobacterales; f__Bryobacteraceae; g__Bryobacter
b912cbaa86fe35d7a131d0ff3f171e6c	0.151262	0.2989	0.181157	0.340835	0	0.0363042	0.010148	0.0111247	d__Bacteria; p__Chloroflexi; c__Anaerolineae; o__Caldilineales; f__Caldilineaceae; g__uncultured
1747f94c4781e5eb9ebfcfce8a3423a2	0.144386	0.29972	0.181849	0.343213	0.019143	0.0484056	0.000922543	0.0142686	d__Bacteria; p__Bacteroidota; c__Bacteroidia; o__Chitinophagales; f__Chitinophagaceae; g__Puia; s__Flavitalea_antarctica
b332a3c7ea3ce35ea7a107ec13ceab1f	0.14872	0.299927	0.197139	0.351983	0.0459432	0	0	0.0145104	d__Bacteria; p__Proteobacteria; c__Gammaproteobacteria; o__Burkholderiales; f__Oxalobacteraceae
308596de0dd92d99e2ba5623b6be9c92	0.144819	0.299943	0.197202	0.368459	0.00153144	0.0453803	0.0147607	0.0154778	d__Bacteria; p__Actinobacteriota; c__Actinobacteria; o__Corynebacteriales; f__Mycobacteriaceae; g__Mycobacterium
478fa3896027a113b465fd04347f7dd7	0.158636	0.30091	0.216075	0.372312	0	0.0226901	0.0244474	0.0164451	d__Bacteria; p__Proteobacteria; c__Gammaproteobacteria; o__Methylococcales; f__Methylomonadaceae; g__Methylovulum
534ea2080c7afad0a344c5fc45d03291	0.154857	0.30101	0.229694	0.381871	0.0436461	0	0	0.0137849	d__Bacteria; p__Proteobacteria; c__Alphaproteobacteria; o__Acetobacterales; f__Acetobacteraceae; g__uncultured
81d8cd3d3a800e60d0a01f2653928904	0.153513	0.301025	0.197519	0.352299	0.032926	0	0	0.0103991	d__Bacteria; p__Actinobacteriota; c__Thermoleophilia; o__Solirubrobacterales; f__67-14; g__67-14; s__uncultured_Rubrobacteria
784c139a8aaec8e83385a419f4bb4b7b	0.158768	0.301487	0.195102	0.346061	0.0336917	0	0	0.010641	d__Bacteria; p__Proteobacteria; c__Alphaproteobacteria; o__Acetobacterales; f__Acetobacteraceae; g__uncultured; s__bacterium_enrichment
8d0c2188af89c763bbeb6c6c7ae844be	0.161026	0.301692	0.192268	0.338069	0.0796349	0	0	0.0251514	d__Bacteria; p__Chloroflexi; c__Ktedonobacteria; o__B12-WMSP1; f__B12-WMSP1; g__B12-WMSP1; s__uncultured_bacterium
5c6385d23b59ff98c1aec0b66fe1ea61	0.159867	0.301817	0.212135	0.356252	0	0.00756338	0.0364405	0.0203146	d__Bacteria; p__Gemmatimonadota; c__Gemmatimonadetes; o__Gemmatimonadales; f__Gemmatimonadaceae; g__uncultured
5be4e5615256d8407d9e88feab1358c9	0.152224	0.301885	0.199435	0.350369	0	0.00756338	0.042437	0.0234585	d__Bacteria; p__Bacteroidota; c__Bacteroidia; o__Flavobacteriales; f__Flavobacteriaceae; g__Flavobacterium
98a486eff4fb92f57b75b74e1c4093a4	0.149494	0.303216	0.208817	0.371704	0	0.0226901	0	0.0036276	d__Bacteria; p__Acidobacteriota; c__Vicinamibacteria; o__Vicinamibacterales; f__uncultured; g__uncultured
2d4fd94aef9d5ac31e0ae347affbec60	0.155124	0.303263	0.200029	0.354695	0.0352231	0	0	0.0111247	d__Bacteria; p__Acidobacteriota; c__Acidobacteriae; o__Subgroup_2; f__Subgroup_2; g__Subgroup_2
0e2fc09e9080306497584da88ffc6476	0.157176	0.303702	0.180989	0.338708	0	0.0257155	0.0276763	0.0186217	d__Bacteria; p__Bacteroidota; c__Bacteroidia; o__Chitinophagales; f__Chitinophagaceae; g__Taibaiella
2cec86d95d2fb1f7a6e757454b4081e8	0.159952	0.304112	0.22871	0.380757	0.0229716	0	0	0.00725521	d__Bacteria; p__Actinobacteriota; c__Acidimicrobiia; o__IMCC26256; f__IMCC26256; g__IMCC26256; s__bacterium_enrichment
ea3a4e94a6c218afc88bbffa05a18da8	0.150578	0.304144	0.204713	0.356417	0.0467089	0	0	0.0147523	d__Bacteria; p__Proteobacteria; c__Gammaproteobacteria; o__Burkholderiales; f__Nitrosomonadaceae; g__mle1-7
cd58d11cf2c37138f51b4fb3a512ae96	0.147633	0.304182	0.203172	0.37159	0.00076572	0.0484056	0.00507399	0.010641	d__Bacteria; p__Bacteroidota; c__Bacteroidia; o__Chitinophagales; f__Chitinophagaceae; g__Puia
a71abcb88d0b3ed9fda07f7daf96ea61	0.151854	0.304551	0.218093	0.382856	0.0160801	0.0438676	0	0.012092	d__Bacteria; p__Acidobacteriota; c__Vicinamibacteria; o__Vicinamibacterales; f__uncultured; g__uncultured
452ad02bd3fc4f87a18a12745a18c479	0.158958	0.305056	0.22433	0.374745	0.0505375	0	0	0.0159615	d__Bacteria; p__Proteobacteria; c__Gammaproteobacteria; o__Xanthomonadales; f__Rhodanobacteraceae; g__Rhodanobacter
fc38473adc8adad072f7eb488e0f745b	0.160216	0.305241	0.193771	0.345352	0.0359889	0	0	0.0113665	d__Bacteria; p__Myxococcota; c__Polyangia; o__Haliangiales; f__Haliangiaceae; g__Haliangium; s__uncultured_Myxococcales
41afcd752992694ffba587180267fd4f	0.156072	0.305318	0.214183	0.368867	0.0283316	0	0	0.00894809	d__Bacteria; p__Proteobacteria; c__Alphaproteobacteria; o__Acetobacterales; f__Acetobacteraceae; g__Rhodovastum; s__uncultured_bacterium
244ee96a807e3cfde87346f75c2567ba	0.154877	0.305429	0.234539	0.386365	0	0.0453803	0.00876416	0.0118502	d__Bacteria; p__Acidobacteriota; c__Acidobacteriae; o__Acidobacteriae; f__Acidobacteriae; g__Paludibaculum
3bc4987f34724e5e6ef85af858504f7d	0.151097	0.306528	0.213831	0.383714	0	0.0257155	0.00138381	0.00483681	d__Bacteria; p__Actinobacteriota; c__Actinobacteria; o__Micrococcales; f__Microbacteriaceae; g__Microbacterium
62597fb62803aa4380ddf00789d550ae	0.159804	0.30654	0.201384	0.362436	0	0.0484056	0.0285988	0.022733	d__Bacteria; p__Proteobacteria; c__Alphaproteobacteria; o__Rhizobiales; f__Rhizobiaceae; g__Allorhizobium-Neorhizobium-Pararhizobium-Rhizobium
a1e262ef2e35172302f0ad8a94b02144	0.151237	0.306693	0.212895	0.378604	0	0.051431	0.00276763	0.00967361	d__Bacteria; p__Acidobacteriota; c__Vicinamibacteria; o__Vicinamibacterales; f__uncultured; g__uncultured
b48f54f9f9e1808dddb8a0957da04399	0.159144	0.307162	0.229569	0.392901	0.0229716	0	0	0.00725521	d__Bacteria; p__Acidobacteriota; c__Blastocatellia; o__11-24; f__11-24; g__11-24; s__uncultured_Acidobacteria
37f23b336bfe4ed18b0001127908eaa7	0.159901	0.307624	0.189078	0.343838	0	0.00302535	0.0170671	0.00943177	d__Bacteria; p__Bacteroidota; c__SJA-28; o__SJA-28; f__SJA-28; g__SJA-28; s__uncultured_bacterium
f7d4210669b9d7b9d009031933e39b27	0.1596	0.307681	0.218152	0.375351	0.0290974	0	0	0.00918993	d__Bacteria; p__Chloroflexi; c__TK10; o__TK10; f__TK10; g__TK10
a1fa8e503d1a989caadd0cec0eee5799	0.159167	0.307964	0.155179	0.295074	0.150081	0	0	0.0474007	d__Bacteria; p__Proteobacteria; c__Gammaproteobacteria; o__JG36-TzT-191; f__JG36-TzT-191; g__JG36-TzT-191
4f718b18eaa35dc126a7469d99a832de	0.15943	0.308196	0.192977	0.351247	0	0.0317662	0.0032289	0.00677153	d__Bacteria; p__Bacteroidota; c__Bacteroidia; o__Cytophagales; f__Microscillaceae; g__uncultured
aa15f21fc6f5ce68c027e9360f8051a4	0.159547	0.308237	0.221531	0.382179	0.0375203	0	0	0.0118502	d__Bacteria; p__Planctomycetota; c__Phycisphaerae; o__Tepidisphaerales; f__WD2101_soil_group; g__WD2101_soil_group
2077cfd497f0e10e47288e7d6c2eb0aa	0.160135	0.309245	0.212473	0.376747	0.052069	0	0	0.0164451	d__Bacteria; p__Verrucomicrobiota; c__Verrucomicrobiae; o__Methylacidiphilales; f__Methylacidiphilaceae; g__uncultured; s__uncultured_bacterium
f8cb6c4b2a7736fda22dc12361aeca33	0.156803	0.309418	0.211467	0.372952	0.0467089	0.00453803	0	0.0154778	d__Bacteria; p__Actinobacteriota; c__Actinobacteria; o__Pseudonocardiales; f__Pseudonocardiaceae; g__Amycolatopsis
0082b3623713c6a0bdbe3d0e9490bc94	0.159243	0.309776	0.220344	0.386616	0	0.0332789	0.00230636	0.00652969	d__Bacteria; p__Bacteroidota; c__Bacteroidia; o__Chitinophagales; f__Chitinophagaceae
24212b20e6bb81f709c03a4236217a00	0.162952	0.310227	0.200566	0.366468	0	0.0332789	0.0156832	0.0135431	d__Bacteria; p__Verrucomicrobiota; c__Verrucomicrobiae; o__Verrucomicrobiales; f__Verrucomicrobiaceae; g__Roseimicrobium; s__metagenome
5048934d162d25645dee212f1589d0e7	0.167585	0.310308	0.210735	0.362359	0	0.0287408	0.0142994	0.012092	d__Bacteria; p__Actinobacteriota; c__Actinobacteria; o__Corynebacteriales; f__Nocardiaceae; g__Rhodococcus; s__Rhodococcus_zopfii
5159f3efb5f02e969853f1130aedb352	0.164377	0.310391	0.209366	0.372776	0	0.0242028	0.0369017	0.0232167	d__Bacteria; p__Actinobacteriota; c__Actinobacteria; o__Streptomycetales; f__Streptomycetaceae; g__Streptomyces
51ffc69c90defae1c9aea6c577f55c53	0.151488	0.310976	0.215398	0.387017	0	0.0332789	0.000922543	0.00580417	d__Bacteria; p__Proteobacteria; c__Alphaproteobacteria; o__Rhizobiales; f__Rhizobiales_Incertae_Sedis; g__uncultured; s__uncultured_bacterium
d657fb414df637dc5df1895e893eb538	0.163833	0.311057	0.2155	0.366361	0	0.00453803	0.0129156	0.00749705	d__Bacteria; p__Bacteroidota; c__Bacteroidia; o__Sphingobacteriales; f__Sphingobacteriaceae; g__Pedobacter
c29a387cc2cd5885a9c1249e141a04bc	0.158084	0.311082	0.221243	0.382619	0.0428803	0.00302535	0	0.0140267	d__Bacteria; p__Actinobacteriota; c__Actinobacteria; o__Frankiales; f__Acidothermaceae; g__Acidothermus
a5fa5b9701bd6f8b437c9b95017bde4a	0.159051	0.312277	0.184652	0.345013	0	0.0257155	0.00230636	0.00532049	d__Bacteria; p__Acidobacteriota; c__Vicinamibacteria; o__Vicinamibacterales; f__Vicinamibacteraceae; g__Vicinamibacteraceae; s__metagenome
89f0a99be61d366881db0afececed1d8	0.16111	0.312562	0.17339	0.320857	0.0849949	0	0	0.0268443	d__Bacteria; p__Actinobacteriota; c__Thermoleophilia; o__Gaiellales; f__uncultured; g__uncultured; s__metagenome
3eda086537cb15c34e9ffba5e32036b7	0.153921	0.312565	0.229257	0.399821	0.00076572	0.0484056	0.00784162	0.012092	d__Bacteria; p__Acidobacteriota; c__Acidobacteriae; o__Acidobacteriales; f__uncultured; g__uncultured; s__uncultured_Holophaga
333cf136ff217fa8ef2b9fe00f8b228d	0.160541	0.31288	0.186755	0.352861	0.0390517	0	0	0.0123339	d__Bacteria; p__Proteobacteria; c__Gammaproteobacteria; o__WD260; f__WD260; g__WD260; s__uncultured_bacterium
5b48749f503b1d307a1722c8698acb16	0.159992	0.312931	0.240393	0.389322	0.0222059	0	0	0.00701337	d__Bacteria; p__Myxococcota; c__Polyangia; o__Polyangiales; f__Phaselicystidaceae; g__Phaselicystis
711940276e2296a61d494ce5d6bb63d7	0.157193	0.313902	0.234765	0.398681	0.0076572	0.0272282	0.000922543	0.00725521	d__Bacteria; p__Acidobacteriota; c__Vicinamibacteria; o__Vicinamibacterales; f__uncultured; g__uncultured
2d30f130c2f459aea3fa50e1bacacbdc	0.159099	0.314283	0.222415	0.381803	0.0390517	0	0	0.0123339	d__Bacteria; p__Acidobacteriota; c__Vicinamibacteria; o__Vicinamibacterales; f__uncultured; g__uncultured
43414b101a2336f6efcf01413057b23a	0.169817	0.314741	0.227312	0.385988	0	0.0105887	0.020296	0.0123339	d__Bacteria; p__Gemmatimonadota; c__Gemmatimonadetes; o__Gemmatimonadales; f__Gemmatimonadaceae; g__Gemmatimonas; s__uncultured_bacterium
ebc7d7bae81240819bd9b8fc1e27af91	0.172163	0.315278	0.216383	0.365684	0.0405832	0	0	0.0128175	d__Bacteria; p__Proteobacteria; c__Gammaproteobacteria; o__Burkholderiales; f__Nitrosomonadaceae; g__MND1
35dc5e06b024f5293a3ae8a8470a5f15	0.16022	0.315742	0.204424	0.366645	0	0.0242028	0.0249087	0.0169288	d__Bacteria; p__Proteobacteria; c__Alphaproteobacteria; o__Rhizobiales; f__Hyphomicrobiaceae; g__uncultured
565ee07e85cf7855606897803c7ec360	0.156394	0.315757	0.243754	0.403085	0.0413489	0	0	0.0130594	d__Bacteria; p__Proteobacteria; c__Alphaproteobacteria; o__Acetobacterales; f__Acetobacteraceae
f0a0485670d0cd16a7bb90b29fc4f92d	0.165866	0.315901	0.250009	0.415373	0.0513033	0	0	0.0162033	d__Bacteria; p__Chloroflexi; c__Ktedonobacteria; o__Ktedonobacterales; f__Ktedonobacteraceae
12f26c5edcbcbacb0f66218bc293b601	0.165574	0.316112	0.227475	0.381425	0	0.0272282	0.0184509	0.0140267	d__Bacteria; p__Firmicutes; c__Clostridia; o__Peptostreptococcales-Tissierellales; f__Sedimentibacteraceae; g__Sedimentibacter
564e1c75346ddc129cef4547fc2d2380	0.155462	0.316252	0.191925	0.352121	0.057429	0	0	0.018138	d__Bacteria; p__Verrucomicrobiota; c__Verrucomicrobiae; o__Chthoniobacterales; f__Xiphinematobacteraceae; g__Candidatus_Xiphinematobacter; s__uncultured_soil
ca36f64cadd0b9062b49678f9260d426	0.162403	0.316509	0.237631	0.394	0.0313945	0	0	0.00991545	d__Bacteria; p__Bacteroidota; c__Bacteroidia; o__Chitinophagales; f__Chitinophagaceae; g__uncultured
4855b9ceacaa2ec6e8c80d2823d539d7	0.155871	0.316741	0.234993	0.401463	0	0.0211775	0.0226023	0.0152359	d__Bacteria; p__Proteobacteria; c__Gammaproteobacteria; o__Burkholderiales; f__Alcaligenaceae; g__Castellaniella
bbe1bd413dc02bb7576b527b9fc0e680	0.173256	0.317724	0.232571	0.388468	0.0229716	0.00302535	0	0.00773889	d__Bacteria; p__Proteobacteria; c__Gammaproteobacteria; o__Burkholderiales; f__Nitrosomonadaceae; g__MND1; s__metagenome
94dff5d013d2e6fbb27ea08e89ade77f	0.166163	0.3179	0.200378	0.364494	0	0.0529437	0.000461272	0.00870625	d__Bacteria; p__Proteobacteria; c__Alphaproteobacteria; o__Rhizobiales; f__Devosiaceae; g__Devosia
be02552eeee3ac4f29a9fb19464a17a5	0.166153	0.318868	0.227876	0.382735	0.0627891	0	0	0.0198309	d__Bacteria; p__Actinobacteriota; c__Actinobacteria; o__Pseudonocardiales; f__Pseudonocardiaceae; g__Pseudonocardia
8230787bf9f732673c5ad3a723a4849c	0.157375	0.319659	0.215727	0.38565	0.0145487	0.0831972	0.00369017	0.0198309	d__Bacteria; p__Bacteroidota; c__Bacteroidia; o__Cytophagales; f__Microscillaceae; g__Chryseolinea; s__metagenome
1187334bbc6420ca73d4f51ae6fc6b4b	0.162509	0.320065	0.20692	0.362122	0	0	0.0226023	0.0118502	d__Bacteria; p__Proteobacteria; c__Alphaproteobacteria; o__Rhizobiales; f__Devosiaceae; g__Devosia
e5075ace367e6c10a09718ca3618abea	0.167815	0.320396	0.23504	0.396709	0.0398175	0	0	0.0125757	d__Bacteria; p__Firmicutes; c__Bacilli; o__Entomoplasmatales; f__type_III; g__type_III; s__uncultured_Mollicutes
91c7f2c4ed584cb36b566ecaf2d116f4	0.160484	0.320568	0.221523	0.377394	0.0581947	0	0	0.0183799	d__Bacteria; p__Actinobacteriota; c__Thermoleophilia; o__Solirubrobacterales; f__Solirubrobacteraceae
c0ee61ea17c4246cd34da9756d1116c0	0.164751	0.321084	0.235217	0.402118	0.00229716	0.0347916	0.00415144	0.00846441	d__Bacteria; p__Actinobacteriota; c__Actinobacteria; o__Micrococcales; f__Microbacteriaceae; g__Lysinimonas
dea5706984e55113c2705ec4a0226b2c	0.14844	0.322253	0.251011	0.426103	0.0413489	0.0650451	0.127311	0.0902064	d__Bacteria; p__Myxococcota; c__Polyangia; o__Polyangiales; f__Polyangiaceae; g__Pajaroellobacter; s__uncultured_Chondromyces
1dc870424f23e13e59858c817d68f0ae	0.178902	0.322325	0.21983	0.365897	0.0268002	0	0	0.00846441	d__Bacteria; p__Proteobacteria; c__Alphaproteobacteria; o__Rhizobiales; f__Xanthobacteraceae; g__Rhodoplanes
cff24e66747499c0dd38b026d0a76b3f	0.182904	0.322505	0.200457	0.351529	0.0275659	0	0	0.00870625	d__Bacteria; p__Acidobacteriota; c__Acidobacteriae; o__Bryobacterales; f__Bryobacteraceae; g__Bryobacter
cc3481224ba6c7b0df1a6e8a060a3e09	0.180415	0.322872	0.220995	0.374257	0	0	0.0262925	0.0137849	d__Bacteria; p__Proteobacteria; c__Alphaproteobacteria; o__Azospirillales; f__Azospirillales_Incertae_Sedis; g__Stella; s__metagenome
3d6efbcdbab27948496579435111a79b	0.170468	0.323329	0.234364	0.395365	0	0.0060507	0.0392081	0.0215238	d__Bacteria; p__Proteobacteria; c__Gammaproteobacteria; o__Burkholderiales; f__Oxalobacteraceae; g__Massilia
22a01df576476ed0c5d9f1cde3c001e4	0.169257	0.323526	0.223645	0.388066	0.0359889	0	0	0.0113665	d__Bacteria; p__Gemmatimonadota; c__Gemmatimonadetes; o__Gemmatimonadales; f__Gemmatimonadaceae; g__Gemmatimonas
e2977e711c4f91406d50e2ba18007b9f	0.171075	0.323961	0.220947	0.382452	0.038286	0	0	0.012092	d__Bacteria; p__Acidobacteriota; c__Acidobacteriae; o__Subgroup_2; f__Subgroup_2; g__Subgroup_2; s__uncultured_Acidobacteriaceae
01f15b227a68e3545817c55ddd18577b	0.165418	0.324108	0.198299	0.358735	0	0.0484056	0.00230636	0.00894809	d__Bacteria; p__Myxococcota; c__Polyangia; o__Polyangiales; f__Sandaracinaceae; g__uncultured; s__uncultured_soil
aa262a457a5d02572037071dc660ce31	0.168713	0.324349	0.231468	0.393569	0.0275659	0	0	0.00870625	d__Bacteria; p__Actinobacteriota; c__Acidimicrobiia; o__Microtrichales
f7b7f69323610ed5181865c43c2dbaf4	0.172425	0.324456	0.241791	0.403775	0.0513033	0	0	0.0162033	d__Bacteria; p__Actinobacteriota; c__Actinobacteria; o__Frankiales; f__Frankiaceae; g__Jatrophihabitans
33e04dd6760ee476ab9821f9e7e66e8f	0.173661	0.324481	0.220236	0.378683	0.0344574	0	0	0.0108828	d__Bacteria; p__Acidobacteriota; c__Acidobacteriae; o__Solibacterales; f__Solibacteraceae; g__Candidatus_Solibacter
6ddd9d2130abc41f5d6d991d338ec423	0.178419	0.324607	0.217819	0.377903	0	0.0257155	0	0.00411129	d__Bacteria; p__Acidobacteriota; c__Blastocatellia; o__Pyrinomonadales; f__Pyrinomonadaceae; g__RB41; s__uncultured_Acidobacteria
d307c51c28f7ff2425e2d72dcba1a673	0.168047	0.325295	0.223217	0.383038	0.0528347	0	0	0.016687	d__Bacteria; p__Verrucomicrobiota; c__Verrucomicrobiae; o__Opitutales; f__Opitutaceae
4fb262c53c32d6631b05daade64fc1a0	0.166395	0.325382	0.17885	0.34997	0	0.0242028	0	0.00386944	d__Bacteria; p__Proteobacteria; c__Alphaproteobacteria; o__Sphingomonadales; f__Sphingomonadaceae
56ca2f20db278abe466673224f511348	0.168239	0.325987	0.229719	0.398693	0.0344574	0	0	0.0108828	d__Bacteria; p__Acidobacteriota; c__Acidobacteriae; o__Acidobacteriales; f__uncultured; g__uncultured; s__uncultured_Acidobacteriaceae
f15314efcf320f1dafee0a800129c2a3	0.181217	0.326075	0.255898	0.410067	0.0459432	0	0	0.0145104	d__Bacteria; p__Verrucomicrobiota; c__Verrucomicrobiae; o__Pedosphaerales; f__Pedosphaeraceae; g__Pedosphaeraceae
3be40168689fd5bad7e70b2b5fee0dd2	0.178283	0.327096	0.247524	0.403757	0	0.0060507	0.0179896	0.0103991	d__Bacteria; p__Firmicutes; c__Clostridia; o__Eubacteriales; f__Eubacteriales; g__Alkalibaculum; s__uncultured_bacterium
1641ae693e67913dd5e1e8ad15d24978	0.176635	0.327565	0.221438	0.381656	0	0.0257155	0	0.00411129	d__Bacteria; p__Proteobacteria; c__Gammaproteobacteria; o__Xanthomonadales; f__Xanthomonadaceae
a0446ce4729fdd834c32813074ed1f14	0.184754	0.327756	0.226162	0.388933	0	0.0272282	0.0124543	0.0108828	d__Bacteria; p__Proteobacteria; c__Alphaproteobacteria; o__Rhizobiales; f__Rhizobiaceae; g__Allorhizobium-Neorhizobium-Pararhizobium-Rhizobium
f0e5fa1ceec3b6152a061a4f375221d5	0.180882	0.327852	0.218734	0.366669	0.0413489	0	0	0.0130594	d__Bacteria; p__Proteobacteria; c__Gammaproteobacteria; o__Gammaproteobacteria_Incertae_Sedis; f__Unknown_Family; g__Acidibacter
ea2f111c7c8aa390c9040555a61e9dd1	0.18016	0.328078	0.233855	0.393216	0.0260345	0	0	0.00822257	d__Bacteria; p__Proteobacteria; c__Gammaproteobacteria; o__Burkholderiales; f__Burkholderiaceae; g__Burkholderia-Caballeronia-Paraburkholderia
43962556383c3d6640aa791612a32841	0.172248	0.328225	0.22117	0.387932	0.0474747	0	0	0.0149941	d__Bacteria; p__Actinobacteriota; c__Actinobacteria; o__Pseudonocardiales; f__Pseudonocardiaceae; g__Crossiella
466188730b672056233174d39422f19b	0.174596	0.328955	0.232022	0.384508	0.0413489	0	0	0.0130594	d__Bacteria; p__Proteobacteria; c__Gammaproteobacteria; o__Burkholderiales; f__Oxalobacteraceae
837476dc816ef44143511553a42297ef	0.170611	0.329579	0.214554	0.375156	0.0344574	0	0	0.0108828	d__Bacteria; p__Acidobacteriota; c__Acidobacteriae; o__Acidobacteriales; f__uncultured; g__uncultured
ac16af2c0f9bcbe5f19c49439e9335d3	0.173142	0.32972	0.24936	0.414739	0.0428803	0	0	0.0135431	d__Bacteria; p__Chloroflexi; c__AD3; o__AD3; f__AD3; g__AD3
b2cd559c738187017af2b976b19167f4	0.180349	0.330145	0.207088	0.364362	0	0.0317662	0.0636555	0.0384526	d__Bacteria; p__Firmicutes; c__Clostridia; o__Clostridiales; f__Clostridiaceae; g__Clostridium_sensu_stricto_1
bd5b579dca54e9fc38faa70f976ab0a1	0.173038	0.33021	0.214592	0.377469	0	0.0438676	0.0119931	0.0133012	d__Bacteria; p__Proteobacteria; c__Alphaproteobacteria; o__Rhizobiales; f__Rhizobiaceae
5180aac16a8fb5a91f4184d9d7d6b9c4	0.175966	0.330315	0.194676	0.352881	0.0352231	0.00302535	0	0.0116083	d__Bacteria; p__Verrucomicrobiota; c__Verrucomicrobiae; o__Chthoniobacterales; f__Chthoniobacteraceae; g__Candidatus_Udaeobacter; s__uncultured_Verrucomicrobia
f56918ec06839907bb625fa08e1dfad3	0.182994	0.330674	0.223038	0.385988	0.0313945	0	0	0.00991545	d__Bacteria; p__Actinobacteriota; c__Thermoleophilia; o__Gaiellales; f__uncultured; g__uncultured
4f08f7054ca68eaa86f8b208bac25efa	0.169185	0.330731	0.180948	0.330154	0.142424	0	0	0.0449823	d__Bacteria; p__Proteobacteria; c__Alphaproteobacteria; o__Sphingomonadales; f__Sphingomonadaceae; g__Sphingomonas
e5873533ffba0577f2a0478be0cce534	0.174774	0.330968	0.233365	0.399754	0.0038286	0.0272282	0	0.00556233	d__Bacteria; p__Proteobacteria; c__Alphaproteobacteria; o__Caulobacterales; f__Caulobacteraceae; g__uncultured
c8ca429ba9b9ced6744d2bf63175f790	0.182791	0.331439	0.216866	0.378827	0	0.0317662	0.00184509	0.00604601	d__Bacteria; p__Bacteroidota; c__Bacteroidia; o__Sphingobacteriales; f__AKYH767; g__AKYH767; s__uncultured_bacterium
985a2182eca84301c90a646a847c215b	0.183574	0.332292	0.24503	0.393386	0.0283316	0	0	0.00894809	d__Bacteria; p__Actinobacteriota; c__Actinobacteria; o__Micromonosporales; f__Micromonosporaceae; g__Dactylosporangium
395a401425cb29ade734dd8852e0d418	0.181593	0.332682	0.232186	0.391679	0	0.0378169	0.00415144	0.00822257	d__Bacteria; p__Proteobacteria; c__Alphaproteobacteria; o__Sphingomonadales; f__Sphingomonadaceae; g__Sphingomonas
7a24b8a54d881b98913966d2d25caca8	0.174296	0.33324	0.233946	0.406049	0	0.0302535	0.00691907	0.00846441	d__Bacteria; p__Proteobacteria; c__Gammaproteobacteria; o__Burkholderiales; f__Comamonadaceae; g__Variovorax
5e655bd7531583ff87a6250bfa2d7b2f	0.172933	0.333412	0.236025	0.393887	0.032926	0.0121014	0	0.0123339	d__Bacteria; p__Actinobacteriota; c__Actinobacteria; o__Frankiales; f__Acidothermaceae; g__Acidothermus; s__uncultured_bacterium
041f804bb2195fc8fdeaf732538d61d8	0.184603	0.334239	0.223666	0.384131	0	0.0363042	0.000922543	0.00628785	d__Bacteria; p__Gemmatimonadota; c__Longimicrobia; o__Longimicrobiales; f__Longimicrobiaceae; g__YC-ZSS-LKJ147; s__uncultured_bacterium
473b1cd90688ccc7812e148c6c261d34	0.176646	0.334842	0.230121	0.386401	0.0643205	0	0	0.0203146	d__Bacteria; p__Proteobacteria; c__Alphaproteobacteria; o__Rhizobiales; f__Xanthobacteraceae; g__Pseudorhodoplanes; s__uncultured_bacterium
e6ac45a655f0307a224845c1d5165156	0.17748	0.334889	0.204169	0.373628	0.0528347	0	0	0.016687	d__Bacteria; p__Chloroflexi; c__KD4-96; o__KD4-96; f__KD4-96; g__KD4-96
fdb394c30a71ab8463586ca793de44a5	0.174359	0.334954	0.206218	0.378923	0	0.0544563	0	0.00870625	d__Bacteria; p__Proteobacteria; c__Gammaproteobacteria; o__JG36-TzT-191; f__JG36-TzT-191; g__JG36-TzT-191
fc753d999c321bf2fcf26214b6c8d139	0.175831	0.334999	0.252578	0.41983	0	0.0363042	0.0096867	0.0108828	d__Bacteria; p__Proteobacteria; c__Gammaproteobacteria; o__CCD24; f__CCD24; g__CCD24
ec1c85c2c6895f122cf52bb571be6b7f	0.188106	0.335087	0.213714	0.37046	0.0444118	0	0	0.0140267	d__Bacteria; p__Gemmatimonadota; c__Gemmatimonadetes; o__Gemmatimonadales; f__Gemmatimonadaceae; g__uncultured
ee0af69a388e0aebe005ffd9718a93cd	0.177975	0.335684	0.247535	0.406551	0.0405832	0	0	0.0128175	d__Bacteria; p__Acidobacteriota; c__Holophagae; o__Subgroup_7; f__Subgroup_7; g__Subgroup_7
f857c7ef183574c45dfde8ca6fccf618	0.179709	0.336098	0.230374	0.394983	0	0.0423549	0.00507399	0.00943177	d__Bacteria; p__Proteobacteria; c__Alphaproteobacteria; o__Micropepsales; f__Micropepsaceae; g__uncultured
9feca42314ea9e21af483b160a055241	0.182437	0.336159	0.235339	0.38973	0.0421146	0	0	0.0133012	d__Bacteria; p__Proteobacteria; c__Alphaproteobacteria; o__Acetobacterales; f__Acetobacteraceae
988fa48ca1b7017076843375f58193c9	0.174068	0.336171	0.231958	0.402724	0.0183773	0.0453803	0.00461272	0.0154778	d__Bacteria; p__Proteobacteria; c__Alphaproteobacteria; o__Caulobacterales; f__Caulobacteraceae; g__Phenylobacterium
00b65ef13d2b331ffd97b3e967601e31	0.178614	0.336891	0.250105	0.415527	0.0359889	0	0	0.0113665	d__Bacteria; p__Proteobacteria; c__Alphaproteobacteria; o__Acetobacterales; f__Acetobacteraceae
356d4ef1f39b03a08b37b9d10b84a56c	0.178926	0.337266	0.228187	0.392253	0	0.0242028	0.022141	0.0154778	d__Bacteria; p__Acidobacteriota; c__Vicinamibacteria; o__Vicinamibacterales; f__Vicinamibacteraceae; g__Vicinamibacteraceae
592cee5746db4137871191b510b15adb	0.193333	0.337603	0.237345	0.395806	0	0.0211775	0.0401306	0.0244259	d__Bacteria; p__Firmicutes; c__Clostridia; o__Lachnospirales; f__Lachnospiraceae; g__Anaerostignum; s__uncultured_bacterium
ebddea5f89ce9d8f997e08cecb123483	0.18461	0.337768	0.216302	0.379351	0	0.0408423	0.00738035	0.0103991	d__Bacteria; p__Proteobacteria; c__Gammaproteobacteria; o__Xanthomonadales; f__Xanthomonadaceae; g__Lysobacter
27f113573ce384646394c3e40095ce9d	0.184195	0.337979	0.212354	0.383683	0.0229716	0	0	0.00725521	d__Bacteria; p__Acidobacteriota; c__Acidobacteriae; o__Acidobacteriales; f__uncultured; g__uncultured
8c9762dcd49376b4591afd9841c8a3c6	0.19303	0.338093	0.242634	0.392644	0.0375203	0	0	0.0118502	d__Bacteria; p__Bacteroidota; c__Bacteroidia; o__Sphingobacteriales; f__env.OPS_17; g__env.OPS_17; s__uncultured_Sphingobacteriia
bfa11bcd9203fdeed173503c8ed9ed57	0.17833	0.338546	0.203623	0.361597	0.0627891	0	0	0.0198309	d__Bacteria; p__Acidobacteriota; c__Acidobacteriae; o__Subgroup_2; f__Subgroup_2; g__Subgroup_2; s__uncultured_Acidobacteriales
e7d742daed2806fe40097ced8b246848	0.172324	0.338551	0.229505	0.402551	0.0666177	0.00907606	0	0.0224911	d__Bacteria; p__Proteobacteria; c__Alphaproteobacteria; o__Rhizobiales; f__Beijerinckiaceae; g__Methylobacterium-Methylorubrum
cf3d51577db564e44748689b2efb8ae2	0.181165	0.338578	0.220491	0.377063	0.0467089	0	0	0.0147523	d__Bacteria; p__Myxococcota; c__Polyangia; o__MSB-4B10; f__MSB-4B10; g__MSB-4B10; s__uncultured_proteobacterium
ed5ff7f169ce77ecaccbd4312056e36f	0.17975	0.33896	0.229723	0.396107	0	0.0363042	0.00276763	0.00725521	d__Bacteria; p__Proteobacteria; c__Gammaproteobacteria; o__Xanthomonadales; f__Xanthomonadaceae; g__Arenimonas
d630453d26e00efa8f28666cc1da60d2	0.173961	0.339316	0.239139	0.40582	0.0275659	0	0	0.00870625	d__Bacteria; p__Latescibacterota; c__Latescibacterota; o__Latescibacterota; f__Latescibacterota; g__Latescibacterota
ccb7da04deb8911c03e9c7db663b1cc5	0.190507	0.339489	0.24077	0.400472	0	0.0196648	0.0161445	0.0116083	d__Bacteria; p__Proteobacteria; c__Gammaproteobacteria; o__Burkholderiales; f__Oxalobacteraceae; g__Massilia
c012808c91a9aa1beb5ab76033dcd08e	0.189652	0.339524	0.232727	0.38861	0	0.0332789	0.000922543	0.00580417	d__Bacteria; p__Myxococcota; c__Polyangia; o__Polyangiales; f__Sandaracinaceae; g__uncultured; s__metagenome
1e19ff958816ea9ddb0b1699aee976cb	0.181563	0.339601	0.261608	0.429772	0	0.0408423	0	0.00652969	d__Bacteria; p__Chloroflexi; c__Ktedonobacteria; o__Ktedonobacterales; f__Ktedonobacteraceae
a40830974fe24084fe1a6c5255168c64	0.178249	0.339665	0.225649	0.398292	0	0	0.0244474	0.0128175	d__Bacteria; p__Firmicutes; c__Clostridia; o__Peptostreptococcales-Tissierellales; f__Peptostreptococcales-Tissierellales; g__Tissierella
2157dec76abdea4af38c2ac714651d65	0.180706	0.339669	0.198209	0.366344	0	0.0136141	0.0539688	0.0304719	d__Bacteria; p__Myxococcota; c__Polyangia; o__Polyangiales; f__Polyangiaceae; g__Pajaroellobacter
64250bdb5f6dca0144fbb3c258297000	0.186365	0.340204	0.212605	0.372789	0	0.0272282	0	0.00435313	d__Bacteria; p__Proteobacteria; c__Alphaproteobacteria; o__Elsterales; f__uncultured; g__uncultured; s__uncultured_forest
43cd8cfd9d0be9abdca39cb56e3ac1db	0.188039	0.3403	0.241191	0.412846	0	0.0226901	0.000922543	0.00411129	d__Bacteria; p__Acidobacteriota; c__Acidobacteriae; o__Bryobacterales; f__Bryobacteraceae; g__Bryobacter
36c766ea80a618a7fcbe7112fe5edaee	0.18321	0.340664	0.239195	0.39712	0.0451775	0.00151268	0.000922543	0.0149941	d__Bacteria; p__Bacteroidota; c__Bacteroidia; o__Chitinophagales; f__Chitinophagaceae; g__Ferruginibacter
f072bc2d7817aece120782b68b08f7cc	0.18847	0.340731	0.228819	0.385572	0.0290974	0	0	0.00918993	d__Bacteria; p__Desulfobacterota; c__Desulfuromonadia; o__Geobacterales; f__Geobacteraceae; g__Geobacter; s__uncultured_Desulfuromonadales
b9bfcf71522a1cf621da31636ee4efe4	0.186637	0.341858	0.236004	0.395811	0	0.0499183	0.00369017	0.00991545	d__Bacteria; p__Chloroflexi; c__Anaerolineae; o__SBR1031; f__SBR1031; g__SBR1031
247b8fac644b383f4b227b1dd6878902	0.189881	0.341966	0.243274	0.404645	0.0352231	0	0	0.0111247	d__Bacteria; p__Proteobacteria; c__Gammaproteobacteria; o__JG36-TzT-191; f__JG36-TzT-191; g__JG36-TzT-191; s__uncultured_bacterium
76921f43d7a24aea5a931f5ff6c95a7f	0.195267	0.342444	0.214478	0.37185	0	0.0166394	0.0387468	0.0229748	d__Bacteria; p__Proteobacteria; c__Gammaproteobacteria; o__Burkholderiales; f__Oxalobacteraceae; g__Massilia
6bad314155376d5caf0279c6af2d5958	0.184481	0.342671	0.238496	0.401535	0	0	0.0129156	0.00677153	d__Bacteria; p__Bdellovibrionota; c__Oligoflexia; o__0319-6G20; f__0319-6G20; g__0319-6G20
36f43df7fe93dab109d58a68e7c5bde9	0.182147	0.342891	0.231092	0.404391	0	0.0423549	0.00415144	0.00894809	d__Bacteria; p__Acidobacteriota; c__Vicinamibacteria; o__Vicinamibacterales; f__uncultured; g__uncultured
f40d466e5a9642b77fa1d28219694442	0.182027	0.343099	0.207822	0.377014	0.0306288	0	0	0.00967361	d__Bacteria; p__Gemmatimonadota; c__Gemmatimonadetes; o__Gemmatimonadales; f__Gemmatimonadaceae; g__Gemmatimonas
61f9f6df2f04cc79e90edb9c5931373e	0.174781	0.343339	0.250518	0.421533	0.00612576	0.0589944	0.00415144	0.0135431	d__Bacteria; p__Proteobacteria; c__Alphaproteobacteria; o__Rhizobiales; f__Xanthobacteraceae; g__uncultured
23e71b0d3152238f3e2a60c9c1713caa	0.18641	0.343474	0.115853	0.254609	0	0.046893	1.02079	0.54269	d__Bacteria; p__Bacteroidota; c__Bacteroidia; o__Flavobacteriales; f__Flavobacteriaceae; g__Flavobacterium
c8a5e3bb48b2c44fbf18e4f7b1431d9d	0.17653	0.343574	0.226154	0.398512	0.00229716	0.0242028	0.00184509	0.00556233	d__Bacteria; p__Bacteroidota; c__Bacteroidia; o__Chitinophagales; f__Chitinophagaceae; g__Ferruginibacter
865f5eaad7f97e2dd9fc03de96645002	0.183668	0.343701	0.229512	0.390533	0.0252688	0	0	0.00798073	d__Bacteria; p__Actinobacteriota; c__Thermoleophilia; o__Solirubrobacterales; f__67-14; g__67-14; s__uncultured_bacterium
be9aa69c023aa4ef3ee1757d1a1a4a5f	0.186341	0.343919	0.200277	0.354265	0.0467089	0	0	0.0147523	d__Bacteria; p__Actinobacteriota; c__Actinobacteria; o__Kineosporiales; f__Kineosporiaceae; g__Kineosporia; s__uncultured_bacterium
701e899c17fb53ca1b1937cf936d40f1	0.184477	0.343949	0.267903	0.431927	0.052069	0	0	0.0164451	d__Bacteria; p__Proteobacteria; c__Alphaproteobacteria; o__Sphingomonadales; f__Sphingomonadaceae; g__Sphingomonas
2a3c7a82d2d47b119787d5c50c2af998	0.194554	0.344054	0.254194	0.402431	0.0513033	0	0	0.0162033	d__Bacteria; p__Actinobacteriota; c__Actinobacteria; o__Frankiales; f__Frankiaceae; g__Jatrophihabitans
b555c2db01dc1a7e0be01aef0c9071ce	0.187772	0.344175	0.253811	0.406975	0.0673834	0	0	0.0212819	d__Bacteria; p__Acidobacteriota; c__Thermoanaerobaculia; o__Thermoanaerobaculales; f__Thermoanaerobaculaceae; g__Subgroup_10
b3bfa49b5d322cae0d9803eea4bfdc22	0.191752	0.344194	0.249997	0.414923	0	0.0363042	0.0032289	0.00749705	d__Bacteria; p__Acidobacteriota; c__Vicinamibacteria; o__Vicinamibacterales; f__uncultured; g__uncultured
181fdabf5e9bd058da467df3b6dc9a0d	0.184289	0.344262	0.217002	0.388318	0	0.0408423	0.0096867	0.0116083	d__Bacteria; p__Actinobacteriota; c__Actinobacteria; o__Propionibacteriales; f__Nocardioidaceae; g__Nocardioides
b7cc1c53eb5374517a73d4a1a022d4b0	0.191498	0.344429	0.248115	0.412638	0.0405832	0.00302535	0	0.0133012	d__Bacteria; p__Actinobacteriota; c__Actinobacteria; o__Streptomycetales; f__Streptomycetaceae
6270d0d1b6c33d6046cd730ec604c4da	0.189774	0.344582	0.236181	0.39537	0.0321602	0	0	0.0101573	d__Bacteria; p__Bacteroidota; c__Bacteroidia; o__Cytophagales; f__uncultured; g__uncultured
fc966c07903822f3cbc0bf62aec36a2c	0.191279	0.344624	0.253794	0.412278	0.0436461	0	0	0.0137849	d__Bacteria; p__Proteobacteria; c__Alphaproteobacteria; o__Rhizobiales; f__Xanthobacteraceae
d8185e2521ed752d56ee57b5b002ef61	0.181958	0.344707	0.230842	0.400608	0	0.0393296	0.00922543	0.0111247	d__Bacteria; p__Acidobacteriota; c__Vicinamibacteria; o__Vicinamibacterales
c70c2727927034fbf4d6076f4c90c891	0.19373	0.345146	0.230918	0.38152	0.0436461	0	0	0.0137849	d__Bacteria; p__Actinobacteriota; c__Actinobacteria; o__Catenulisporales; f__Actinospicaceae; g__Actinospica
07539e17931eddce4f887de945e31209	0.185802	0.345515	0.220788	0.391548	0	0.0151268	0.0235249	0.0147523	d__Bacteria; p__Proteobacteria; c__Gammaproteobacteria; o__Burkholderiales; f__Comamonadaceae; g__Acidovorax
0b9ec8ade2767e88a9aa894d1c690a21	0.185942	0.346227	0.217732	0.390927	0.00306288	0.0529437	0.00415144	0.0116083	d__Bacteria; p__Proteobacteria; c__Alphaproteobacteria; o__Rhizobiales; f__Xanthobacteraceae; g__Bradyrhizobium
510413db4a58db1859d4b7a83adf6d9a	0.191101	0.34702	0.238075	0.393911	0.0428803	0	0	0.0135431	d__Bacteria; p__Chloroflexi; c__Ktedonobacteria; o__Ktedonobacterales; f__Ktedonobacteraceae; g__G12-WMSP1; s__uncultured_Chloroflexi
9ae08462a95ed70e519d1eaf2ebd2e32	0.194528	0.347461	0.250829	0.410707	0.0421146	0.0226901	0	0.0169288	d__Bacteria; p__Acidobacteriota; c__Acidobacteriae; o__Bryobacterales; f__Bryobacteraceae; g__Bryobacter
80be54c64bea0b9ebc96365f14f87e87	0.189471	0.347594	0.261855	0.427262	0	0.0196648	0.0405919	0.0244259	d__Bacteria; p__Firmicutes; c__Clostridia; o__Peptostreptococcales-Tissierellales; f__Peptostreptococcales-Tissierellales; g__Tissierella; s__uncultured_bacterium
fb179cb8e4f1a0476f38bb24ba84062c	0.196612	0.347787	0.241173	0.403957	0	0.0408423	0.00784162	0.010641	d__Bacteria; p__Bacteroidota; c__Bacteroidia; o__Cytophagales; f__Microscillaceae; g__uncultured
1381eabe0d1895d47c4011c4efabb415	0.193504	0.347839	0.184078	0.341326	0	0.202699	0.0276763	0.046917	d__Bacteria; p__Bacteroidota; c__Bacteroidia; o__Flavobacteriales; f__Flavobacteriaceae; g__Arenibacter; s__uncultured_Flavobacteriia
7691c70953f9383eaf0e4f948f615458	0.177724	0.347906	0.255243	0.425625	0.0398175	0.0181521	0.000922543	0.0159615	d__Bacteria; p__Myxococcota; c__Polyangia; o__Haliangiales; f__Haliangiaceae; g__Haliangium; s__uncultured_Myxococcales
6ddffecaa9ab4a2bc095267603aef833	0.198948	0.34807	0.250643	0.402634	0	0.00302535	0.0327503	0.0176543	d__Bacteria; p__Nitrospirota; c__Nitrospiria; o__Nitrospirales; f__Nitrospiraceae; g__Nitrospira
99d00ae139c124e3e7dbd02201f8fd8a	0.195372	0.348541	0.237031	0.398955	0	0.00907606	0.0239861	0.0140267	d__Bacteria; p__Firmicutes; c__Clostridia; o__Lachnospirales; f__Lachnospiraceae; g__Anaerostignum; s__uncultured_bacterium
fff642bd040d2b925a3a9b0b03c1dc1e	0.199745	0.348885	0.241138	0.395664	0.024503	0	0	0.00773889	d__Bacteria; p__Actinobacteriota; c__Acidimicrobiia; o__Microtrichales; f__Ilumatobacteraceae; g__uncultured; s__uncultured_Acidimicrobiales
a356765163564144613c62b4f2bdf3cd	0.197755	0.349473	0.2372	0.391023	0.0275659	0	0	0.00870625	d__Bacteria; p__Bdellovibrionota; c__Oligoflexia; o__Oligoflexales; f__uncultured; g__uncultured; s__uncultured_bacterium
e203aa09dc31a0fbbe13b611c7242bf8	0.18656	0.349821	0.237273	0.398715	0.0589605	0	0	0.0186217	d__Bacteria; p__Bacteroidota; c__Bacteroidia; o__Chitinophagales; f__Chitinophagaceae
f8a5a4735abc0ed4ea8bd56d96015b82	0.18939	0.350123	0.239601	0.404218	0	0.0287408	0.00230636	0.00580417	d__Bacteria; p__Myxococcota; c__Polyangia; o__Polyangiales; f__Sandaracinaceae; g__uncultured
52e9e67f01b97952eb6b6d509e521062	0.180278	0.350353	0.217654	0.381091	0	0.0816845	0.000922543	0.0135431	d__Bacteria; p__Bacteroidota; c__Bacteroidia; o__Bacteroidales; f__Paludibacteraceae; g__uncultured
77bb7698c96f8f4d68054be0fdfb4f10	0.186847	0.350662	0.247495	0.422304	0	0.0211775	0.00461272	0.00580417	d__Bacteria; p__Firmicutes; c__Clostridia; o__Clostridiales; f__Clostridiaceae; g__Clostridium_sensu_stricto_1
ee308c642ee528b526e4fcb7801a8f86	0.204041	0.351255	0.251617	0.403399	0	0	0.0142994	0.00749705	d__Bacteria; p__Firmicutes; c__Clostridia; o__Peptostreptococcales-Tissierellales; f__Peptostreptococcales-Tissierellales; g__Tissierella; s__uncultured_bacterium
27b3f1e665f7f290847b07b3af10da7a	0.198118	0.351846	0.21832	0.376631	0	0.0257155	0.0751873	0.0435313	d__Bacteria; p__Proteobacteria; c__Gammaproteobacteria; o__Xanthomonadales; f__Rhodanobacteraceae; g__Dokdonella
4c95007bf9101fccad88859a4030096d	0.195718	0.351878	0.248121	0.416031	0.0459432	0	0	0.0145104	d__Bacteria; p__Myxococcota; c__Polyangia; o__Haliangiales; f__Haliangiaceae; g__Haliangium; s__uncultured_Myxococcales
22c44d5e8e67413d55d7cc4380a491c6	0.194227	0.352089	0.233547	0.400569	0.00229716	0.0332789	0.000922543	0.00652969	d__Bacteria; p__Chloroflexi; c__KD4-96; o__KD4-96; f__KD4-96; g__KD4-96
73916f1c37fc8b35f5d4b616b9f0a4a7	0.193807	0.35227	0.246992	0.406233	0	0.0121014	0.0396694	0.022733	d__Bacteria; p__Firmicutes; c__Bacilli; o__Lactobacillales; f__Carnobacteriaceae; g__Atopostipes; s__uncultured_bacterium
bf240f1ee55b71add256403cfc7f2d70	0.176996	0.352319	0.241381	0.422607	0.0214402	0.0408423	0.00184509	0.0142686	d__Bacteria; p__Actinobacteriota; c__Thermoleophilia; o__Solirubrobacterales; f__Solirubrobacteraceae; g__Conexibacter
34eed58bdb4890ed988caa1ae1541778	0.18919	0.352597	0.220828	0.385257	0.0781035	0	0	0.0246677	d__Bacteria; p__Bacteroidota; c__Bacteroidia; o__Chitinophagales; f__Chitinophagaceae; g__Puia
fdd95c54b2ae55f7047a324a3900cb1e	0.192825	0.353213	0.258571	0.420777	0.00153144	0.0302535	0.000922543	0.00580417	d__Bacteria; p__Proteobacteria; c__Alphaproteobacteria; o__Rhizobiales; f__Xanthobacteraceae; g__Xanthobacteraceae; s__Rhizobiales_bacterium
28dc77b96d3eea21b835c7e2e6b8eea1	0.197747	0.35384	0.259455	0.424988	0	0.0181521	0.00230636	0.00411129	d__Bacteria; p__Firmicutes; c__Clostridia; o__Lachnospirales; f__Lachnospiraceae
5bfccf06d9300853109e5c8a5f7b6ca0	0.192499	0.35528	0.252321	0.420083	0	0.0166394	0.0161445	0.0111247	d__Bacteria; p__Proteobacteria; c__Alphaproteobacteria; o__Rhizobiales; f__Hyphomicrobiaceae; g__Pedomicrobium; s__uncultured_Hyphomicrobium
85f173fec61f5d1cb046cf9bdea74a99	0.21119	0.355657	0.273412	0.421301	0.0536004	0	0.000922543	0.0174125	d__Bacteria; p__Proteobacteria; c__Alphaproteobacteria; o__Rhizobiales; f__Rhizobiales_Incertae_Sedis; g__Bauldia
2f9a59b781a127c255b385989c2f9eca	0.198267	0.35593	0.244915	0.4084	0.0336917	0	0	0.010641	d__Bacteria; p__Chloroflexi; c__AD3; o__AD3; f__AD3; g__AD3
b76fd43475d6830da19929e11f99a217	0.193261	0.356273	0.235673	0.406695	0	0.0272282	0	0.00435313	d__Bacteria; p__Proteobacteria; c__Gammaproteobacteria; o__Xanthomonadales; f__Rhodanobacteraceae; g__uncultured; s__Aquimonas_sp.
c9186be96a7fe8c56d3845f482b8228f	0.200018	0.356402	0.238843	0.39732	0.0268002	0	0	0.00846441	d__Bacteria; p__Acidobacteriota; c__Acidobacteriae; o__Bryobacterales; f__Bryobacteraceae; g__Bryobacter
1098903682ca34366034cb57b6c85e29	0.208138	0.356591	0.24712	0.404586	0.0336917	0	0	0.010641	d__Bacteria; p__Proteobacteria; c__Gammaproteobacteria; o__Gammaproteobacteria_Incertae_Sedis; f__Unknown_Family; g__Acidibacter
d5cc01c97632f01ac6b35b269528d729	0.198679	0.356602	0.244205	0.409044	0	0.0196648	0.032289	0.0200727	d__Bacteria; p__MBNT15; c__MBNT15; o__MBNT15; f__MBNT15; g__MBNT15
25c375bb25d8f6e03b4ebd913c963170	0.203058	0.356855	0.235757	0.399802	0	0.0302535	0.00184509	0.00580417	d__Bacteria; p__Myxococcota; c__Polyangia; o__MSB-4B10; f__MSB-4B10; g__MSB-4B10; s__uncultured_proteobacterium
ba59184d6ca6420faab3cd6ffa56f8cb	0.192564	0.356886	0.276635	0.453779	0.0421146	0.0226901	0.000922543	0.0174125	d__Bacteria; p__Actinobacteriota; c__Actinobacteria; o__Frankiales
3863a2e971ac8d358355f0f82c343b93	0.210702	0.357137	0.249353	0.410827	0	0.0196648	0.0184509	0.0128175	d__Bacteria; p__Proteobacteria; c__Gammaproteobacteria; o__Xanthomonadales; f__Xanthomonadaceae
73424ba0311916968b667d1900d77003	0.205333	0.357394	0.258517	0.413518	0	0	0.0313665	0.0164451	d__Bacteria; p__Proteobacteria; c__Gammaproteobacteria; o__Xanthomonadales; f__Xanthomonadaceae; g__Lysobacter; s__Lysobacter_oligotrophicus
bda7d0015eba69766edc4803adb25cee	0.200107	0.357432	0.240706	0.40205	0.00229716	0.0257155	0.000922543	0.00532049	d__Bacteria; p__Proteobacteria; c__Alphaproteobacteria; o__Rhizobiales; f__Xanthobacteraceae; g__uncultured
bfc1d1465e0e2dc6b7def5615f4045e0	0.203832	0.357702	0.18271	0.327549	0.12711	0	0	0.0401455	d__Bacteria; p__Chloroflexi; c__AD3; o__AD3; f__AD3; g__AD3; s__uncultured_bacterium
2cbd0347be947353a46fb81661f0e047	0.196297	0.35775	0.239783	0.396351	0.0313945	0	0	0.00991545	d__Bacteria; p__Actinobacteriota; c__Thermoleophilia; o__Solirubrobacterales; f__Solirubrobacteraceae; g__Solirubrobacter
a95732f44d2bbcedb3d9c5e47e8a0db9	0.207799	0.358074	0.252423	0.407353	0.0321602	0	0	0.0101573	d__Bacteria; p__Actinobacteriota; c__Thermoleophilia; o__Solirubrobacterales; f__Solirubrobacteraceae; g__uncultured
15ba6314951bfd064bd628913d11b50d	0.202467	0.35813	0.253087	0.419279	0.0359889	0	0	0.0113665	d__Bacteria; p__Verrucomicrobiota; c__Verrucomicrobiae; o__Chthoniobacterales; f__Xiphinematobacteraceae; g__Candidatus_Xiphinematobacter; s__metagenome
62469991cb4fe7e253a90b102a9d836e	0.191621	0.358454	0.230237	0.405118	0.0199087	0.0635324	0.00691907	0.0200727	d__Bacteria; p__Actinobacteriota; c__Thermoleophilia; o__Gaiellales; f__uncultured; g__uncultured; s__bacterium_Ellin6517
4a6f4792d719e4ab54736d18a69c3f91	0.205576	0.358619	0.239639	0.392872	0	0.0589944	0.00738035	0.0133012	d__Bacteria; p__Myxococcota; c__Myxococcia; o__Myxococcales; f__Myxococcaceae
6cf36b1460f8c284b364d8dc06838d86	0.197651	0.358644	0.23806	0.412355	0	0.0211775	0.00138381	0.00411129	d__Bacteria; p__Proteobacteria; c__Alphaproteobacteria; o__Rhizobiales; f__Xanthobacteraceae
a25729b2bfd1e40cfb9ad31bce395765	0.191744	0.359445	0.26783	0.438321	0.0275659	0.0287408	0	0.0133012	d__Bacteria; p__Acidobacteriota; c__Acidobacteriae; o__Bryobacterales; f__Bryobacteraceae; g__Bryobacter
9f127133bab55218d5a488066cd5ca3d	0.209781	0.359566	0.245116	0.406094	0	0	0.0147607	0.00773889	d__Bacteria; p__Gemmatimonadota; c__Gemmatimonadetes; o__Gemmatimonadales; f__Gemmatimonadaceae; g__Gemmatimonas
4d90457b5247ab0de8cf900eae4ac791	0.198696	0.35979	0.248741	0.41653	0.0283316	0	0	0.00894809	d__Bacteria; p__Bacteroidota; c__Bacteroidia; o__Chitinophagales; f__Chitinophagaceae; g__Ferruginibacter
f0048fd6a0710b986936125c5fe4994f	0.187372	0.360174	0.234583	0.406792	0.0842292	0.0151268	0.00276763	0.0304719	d__Bacteria; p__Proteobacteria; c__Gammaproteobacteria; o__Gammaproteobacteria_Incertae_Sedis; f__Unknown_Family; g__Acidibacter; s__uncultured_Steroidobacter
3948bdbdef117ee4238249b9e6c49eae	0.197802	0.360564	0.254757	0.408985	0.0375203	0.00302535	0	0.0123339	d__Bacteria; p__Proteobacteria; c__Gammaproteobacteria; o__Burkholderiales; f__A21b; g__A21b; s__uncultured_Burkholderiaceae
8c18927343d44fa75a3cef2f4058e8e8	0.200662	0.360822	0.239155	0.400783	0.0459432	0	0	0.0145104	d__Bacteria; p__Acidobacteriota; c__Vicinamibacteria; o__Vicinamibacterales; f__uncultured; g__uncultured
fee604edb44f7ce96a7825a0a0f534f1	0.207847	0.360914	0.292959	0.443036	0.0283316	0	0.000922543	0.00943177	d__Bacteria; p__Proteobacteria; c__Alphaproteobacteria; o__Rhizobiales; f__Xanthobacteraceae; g__Rhodoplanes
5321a7bbe8f86bb74564e48e8c74def9	0.204584	0.361036	0.247188	0.41165	0.0367546	0	0	0.0116083	d__Bacteria; p__Actinobacteriota; c__Actinobacteria; o__Frankiales; f__Geodermatophilaceae
01c5cd0748fc3cd2397d12adff69eeb3	0.194629	0.361654	0.229002	0.40095	0.0367546	0.00302535	0	0.012092	d__Bacteria; p__Acidobacteriota; c__Acidobacteriae; o__Acidobacteriales; f__uncultured; g__uncultured
01fc7a4f082b7228c9127fabd6a0a327	0.210408	0.361837	0.273926	0.427226	0.0306288	0	0	0.00967361	d__Bacteria; p__Gemmatimonadota; c__Gemmatimonadetes; o__Gemmatimonadales; f__Gemmatimonadaceae; g__Gemmatimonas; s__uncultured_bacterium
957da47ddab1eb7d54f76314b0e1b4e3	0.212716	0.361905	0.240141	0.396608	0	0	0.0142994	0.00749705	d__Bacteria; p__Proteobacteria; c__Alphaproteobacteria; o__Sphingomonadales; f__Sphingomonadaceae; g__Sphingosinicella; s__uncultured_Sphingomonas
4cb91f9aefde0a4b68bfc1b237f64f25	0.207251	0.362524	0.245677	0.399653	0.0482404	0	0.00138381	0.0159615	d__Bacteria; p__Chloroflexi; c__AD3; o__AD3; f__AD3; g__AD3; s__uncultured_bacterium
744c1a4da6942bc4f3670a9290f1a7d5	0.199649	0.362807	0.271872	0.435055	0.0604919	0.0226901	0.000922543	0.0232167	d__Bacteria; p__Actinobacteriota; c__Actinobacteria; o__Frankiales; f__Acidothermaceae; g__Acidothermus
b160346f449102a9e89eb936a1dfc371	0.19871	0.362815	0.229481	0.400841	0	0.0423549	0.00784162	0.0108828	d__Bacteria; p__Proteobacteria; c__Gammaproteobacteria; o__CCD24; f__CCD24; g__CCD24
e4cb97abeed264a7dd3cfecd94cf18de	0.196616	0.36343	0.256752	0.424305	0	0.0166394	0.0249087	0.0157196	d__Bacteria; p__Acidobacteriota; c__Holophagae; o__Subgroup_7; f__Subgroup_7; g__Subgroup_7
78688ad1f1c5881522b6912bf341b09b	0.207696	0.363932	0.27218	0.43331	0	0.0196648	0.00461272	0.00556233	d__Bacteria; p__Bdellovibrionota; c__Oligoflexia; o__Oligoflexales
975a449523c4fefbca966340e5feb9b3	0.206679	0.364725	0.24176	0.408643	0	0.0257155	0.0096867	0.00918993	d__Bacteria; p__Firmicutes; c__Clostridia; o__Clostridiales; f__Clostridiaceae; g__Clostridium_sensu_stricto_2; s__Clostridium_frigidicarnis
df84b7d97e16678390cc1521298b7246	0.201973	0.36487	0.223946	0.395911	0.0467089	0	0	0.0147523	d__Bacteria; p__Chloroflexi; c__Ktedonobacteria; o__B12-WMSP1; f__B12-WMSP1; g__B12-WMSP1
fcdbb9a3d971cad06b81bf7f7e478bd6	0.201311	0.365038	0.229389	0.393591	0.0536004	0	0	0.0169288	d__Bacteria; p__Actinobacteriota; c__Thermoleophilia; o__Gaiellales; f__uncultured; g__uncultured; s__metagenome
6aaa0df63455e8f605010028d9698515	0.2062	0.36505	0.271102	0.440315	0.0298631	0	0	0.00943177	d__Bacteria; p__Chloroflexi; c__KD4-96; o__KD4-96; f__KD4-96; g__KD4-96
3f3c702ef886131cb948300db09003e9	0.203761	0.365361	0.240816	0.400567	0.0796349	0.0060507	0	0.0261188	d__Bacteria; p__Bacteroidota; c__Bacteroidia; o__Chitinophagales; f__Chitinophagaceae; g__Terrimonas
f931731363590fc2373bc5282fed1b5c	0.204828	0.365605	0.24649	0.411496	0.00076572	0.0181521	0.000922543	0.0036276	d__Bacteria; p__Proteobacteria; c__Gammaproteobacteria; o__Burkholderiales; f__Comamonadaceae
a3d8be5f702a542cd916a16deab2d2b3	0.211556	0.366058	0.263353	0.427222	0.0214402	0	0	0.00677153	d__Bacteria; p__Proteobacteria; c__Gammaproteobacteria; o__Burkholderiales; f__Nitrosomonadaceae; g__MND1
99c9923e2da4a14c420ee6f68780eefa	0.213457	0.366298	0.241946	0.408015	0	0.0423549	0.00184509	0.00773889	d__Bacteria; p__Proteobacteria; c__Alphaproteobacteria; o__Acetobacterales; f__Acetobacteraceae; g__Acidocella
6c9c928c475443440b8d3d38d66f0d19	0.217833	0.366477	0.267046	0.418301	0.00076572	0.160344	0.0106092	0.0314392	d__Bacteria; p__Bacteroidota; c__Bacteroidia; o__Cytophagales; f__Microscillaceae; g__Chryseolinea; s__Bacteroidetes_bacterium
51611c028e3d861048c736617cdef9ce	0.198965	0.367169	0.246378	0.420064	0.038286	0	0	0.012092	d__Bacteria; p__Chloroflexi; c__Ktedonobacteria; o__Ktedonobacterales; f__Ktedonobacteraceae; g__1959-1; s__uncultured_bacterium
f6e8aa41f610e279ea98a181bdc372df	0.214231	0.368029	0.248866	0.403905	0.0635548	0	0	0.0200727	d__Bacteria; p__Acidobacteriota; c__Holophagae; o__Subgroup_7; f__Subgroup_7; g__Subgroup_7
0480fd8f8d9407a821726ba6c5482a1f	0.216802	0.368136	0.268383	0.427561	0.0260345	0	0	0.00822257	d__Bacteria; p__Chloroflexi; c__Ktedonobacteria; o__Ktedonobacterales; f__Ktedonobacteraceae; g__JG30a-KF-32; s__uncultured_bacterium
7d04ab3c870e517543b59fe9a4e7918f	0.203715	0.368338	0.268497	0.428936	0.0321602	0	0	0.0101573	d__Bacteria; p__Chloroflexi; c__KD4-96; o__KD4-96; f__KD4-96; g__KD4-96; s__uncultured_Anaerolineaceae
36cef57698c53b6ad6504957e9328ec2	0.20722	0.368439	0.251153	0.412023	0.0275659	0	0	0.00870625	d__Bacteria; p__Chloroflexi; c__TK10; o__TK10; f__TK10; g__TK10
506d7c32faad50d3d13fbef4d36cbd5b	0.208452	0.368463	0.119429	0.265832	0	0.0151268	1.27818	0.672558	d__Bacteria; p__Proteobacteria; c__Gammaproteobacteria; o__Xanthomonadales; f__Xanthomonadaceae
f14fca5cee44d5a5797f81fd66818bbf	0.216957	0.368509	0.269329	0.423613	0.038286	0	0	0.012092	d__Bacteria; p__Proteobacteria; c__Alphaproteobacteria; o__Rhizobiales; f__Beijerinckiaceae; g__1174-901-12
697ed979cd5de36907155006c1acbb8f	0.210537	0.368713	0.240238	0.405651	0.0566633	0	0	0.0178962	d__Bacteria; p__Actinobacteriota; c__Thermoleophilia; o__Gaiellales; f__uncultured; g__uncultured; s__metagenome
cfc0be8d865590b2c845912c2a07e17d	0.206009	0.368776	0.214178	0.385739	0	0.051431	0.00276763	0.00967361	d__Bacteria; p__Bacteroidota; c__Bacteroidia; o__Chitinophagales; f__Chitinophagaceae; g__Terrimonas
a3ba1a2d31af41a07fbfe9522b46b5d6	0.202708	0.368905	0.237131	0.400521	0.0367546	0	0	0.0116083	d__Bacteria; p__Acidobacteriota; c__Acidobacteriae; o__Subgroup_2; f__Subgroup_2; g__Subgroup_2; s__uncultured_Acidobacteria
9c4b8def53c072ec3fcb24fc84e20381	0.207455	0.369512	0.266852	0.435895	0	0.0317662	0.00369017	0.00701337	d__Bacteria; p__Acidobacteriota; c__Blastocatellia; o__Blastocatellales; f__Blastocatellaceae; g__uncultured
be0864c1a6a69dc4457d8b88446c2f44	0.20485	0.370593	0.214898	0.372655	0.0888235	0.00453803	0	0.028779	d__Bacteria; p__Chloroflexi; c__TK10; o__TK10; f__TK10; g__TK10
968451f1548130070ede2d9e21d520e4	0.206846	0.370676	0.269176	0.442027	0.00153144	0.0196648	0	0.0036276	d__Bacteria; p__Proteobacteria; c__Gammaproteobacteria; o__Burkholderiales; f__Comamonadaceae
caf742e3e40b79ada79f6ff01d60ae2d	0.208171	0.370829	0.263927	0.425697	0.0313945	0	0	0.00991545	d__Bacteria; p__Actinobacteriota; c__Actinobacteria; o__Corynebacteriales; f__Mycobacteriaceae; g__Mycobacterium
c48db75b46388e8e2f990f77debdfc6a	0.206922	0.370977	0.265419	0.42983	0	0.0287408	0	0.00459497	d__Bacteria; p__Verrucomicrobiota; c__Verrucomicrobiae; o__Pedosphaerales; f__Pedosphaeraceae; g__Pedosphaeraceae; s__uncultured_Prosthecobacter
aab88d8bfccf95c4314bfb3c9f0f5ad2	0.206855	0.371081	0.26799	0.428522	0.0405832	0	0	0.0128175	d__Bacteria; p__Chloroflexi; c__Ktedonobacteria; o__Ktedonobacterales; f__JG30-KF-AS9; g__JG30-KF-AS9; s__Chloroflexi_bacterium
3187fccf0b72c47b0ff37fcb154852fc	0.218235	0.371127	0.261587	0.424126	0	0.0181521	0.00507399	0.00556233	d__Bacteria; p__Proteobacteria; c__Alphaproteobacteria; o__Parvibaculales; f__Parvibaculaceae; g__Parvibaculum
2cc0f0f002b06b4d269c66dbdfcc936b	0.207186	0.371444	0.277686	0.434905	0.032926	0	0	0.0103991	d__Bacteria; p__Acidobacteriota; c__Acidobacteriae; o__Acidobacteriales; f__uncultured; g__uncultured
707fbb656fc349e108d0fb9baf67657f	0.20936	0.37166	0.266467	0.443838	0	0.0242028	0.000461272	0.00411129	d__Bacteria; p__Bacteroidota; c__Bacteroidia; o__Chitinophagales; f__Chitinophagaceae; g__Terrimonas
00fdfa0b551da46cfdf4dcbfa25791b4	0.207287	0.371701	0.249936	0.420897	0	0.0317662	0.00784162	0.00918993	d__Bacteria; p__Acidobacteriota; c__Vicinamibacteria; o__Vicinamibacterales; f__Vicinamibacteraceae; g__Vicinamibacteraceae; s__metagenome
c74cb95b677526069637d3c6267b0e07	0.203542	0.371799	0.272296	0.432037	0.0367546	0	0	0.0116083	d__Bacteria; p__Chloroflexi; c__AD3; o__AD3; f__AD3; g__AD3; s__uncultured_bacterium
d5d1e8218b910230be55af9dcda3aaeb	0.212838	0.372273	0.212549	0.389289	0	0.0847099	0.0124543	0.0200727	d__Bacteria; p__Actinobacteriota; c__Actinobacteria; o__Streptomycetales; f__Streptomycetaceae; g__Streptomyces
dbea0ab2ed76ab8b46ecb03d80aa12b8	0.207555	0.372682	0.249992	0.42192	0	0.0272282	0.000922543	0.00483681	d__Bacteria; p__Proteobacteria; c__Gammaproteobacteria; o__Burkholderiales; f__Nitrosomonadaceae; g__Ellin6067
ee75a07c6fd271baba9ddbbe2444edaa	0.206897	0.372683	0.241957	0.41586	0	0.0272282	0.0129156	0.0111247	d__Bacteria; p__Chloroflexi; c__Chloroflexia; o__Thermomicrobiales; f__JG30-KF-CM45; g__JG30-KF-CM45; s__uncultured_bacterium
db624d910c1b894cb9a41f08fdf5667a	0.209944	0.372756	0.252709	0.425019	0	0.0272282	0	0.00435313	d__Bacteria; p__Bacteroidota; c__Bacteroidia; o__Sphingobacteriales; f__AKYH767; g__AKYH767; s__metagenome
d0858033af454b20d376c63d5411814e	0.206955	0.372924	0.244385	0.423922	0.00229716	0.0378169	0.00138381	0.00749705	d__Bacteria; p__Verrucomicrobiota; c__Verrucomicrobiae; o__Pedosphaerales; f__Pedosphaeraceae; g__Pedosphaeraceae; s__uncultured_Prosthecobacter
0b979a42f4653087d1277ec7e8ce4bc8	0.213631	0.373745	0.255853	0.417906	0	0.0060507	0.022141	0.0125757	d__Bacteria; p__Myxococcota; c__Polyangia; o__Polyangiales; f__Polyangiaceae; g__Pajaroellobacter
3f48cea964431759788c307660dd3e72	0.207696	0.373768	0.230074	0.410424	0.00153144	0.0211775	0.0115318	0.00991545	d__Bacteria; p__Acidobacteriota; c__Vicinamibacteria; o__Vicinamibacterales; f__uncultured; g__uncultured; s__metagenome
aa066ef5347d8ae1b8b4edc9addb642c	0.219096	0.37392	0.225229	0.388622	0.0206744	0.0317662	0.000922543	0.012092	d__Bacteria; p__Bacteroidota; c__Bacteroidia; o__Chitinophagales; f__Chitinophagaceae; g__Ferruginibacter; s__Ferruginibacter_profundus
af034d93e2ad20f5171997c9db189ee5	0.217403	0.374505	0.258909	0.422843	0	0	0.0198347	0.0103991	d__Bacteria; p__Proteobacteria; c__Alphaproteobacteria; o__Rhizobiales; f__Rhizobiaceae
682f34bc2d4c5495a10ba0b7d88d927a	0.201877	0.374533	0.296079	0.475432	0.0313945	0.0121014	0	0.0118502	d__Bacteria; p__Proteobacteria; c__Gammaproteobacteria; o__Burkholderiales; f__Nitrosomonadaceae; g__mle1-7
1b821cc8eede17f794481568193410c7	0.215809	0.374815	0.263335	0.417911	0.0344574	0	0	0.0108828	d__Bacteria; p__Acidobacteriota; c__Acidobacteriae; o__Subgroup_2; f__Subgroup_2; g__Subgroup_2
316d266f64964c95051f953537fae74b	0.217659	0.375062	0.254866	0.410906	0.0367546	0	0	0.0116083	d__Bacteria; p__Bacteroidota; c__Bacteroidia; o__Chitinophagales; f__Chitinophagaceae; g__uncultured
1cf98cec22c0aee2aaf26cbb7643cc02	0.223054	0.375108	0.245426	0.398713	0	0.0121014	0.0318277	0.0186217	d__Bacteria; p__Bacteroidota; c__Bacteroidia; o__Bacteroidales; f__Dysgonomonadaceae; g__Proteiniphilum; s__uncultured_prokaryote
57f7be9fa997590b58a64fb11b1dc870	0.215212	0.375227	0.291747	0.452322	0.0321602	0	0	0.0101573	d__Bacteria; p__Verrucomicrobiota; c__Verrucomicrobiae; o__Chthoniobacterales; f__Chthoniobacteraceae; g__Chthoniobacter; s__bacterium_Ellin506
cd516df10da2c02bae2d3008c9596891	0.210694	0.375408	0.258336	0.42712	0.0604919	0.0332789	0.00276763	0.0258769	d__Bacteria; p__Proteobacteria; c__Alphaproteobacteria; o__Reyranellales; f__Reyranellaceae; g__Reyranella
eab1ab0cc20280e628534125c76c44e7	0.218715	0.376126	0.210343	0.361008	0	0.13009	0.00184509	0.0217656	d__Bacteria; p__Firmicutes; c__Clostridia; o__Clostridiales; f__Clostridiaceae; g__Clostridium_sensu_stricto_1; s__Clostridium_botulinum
40ec5ea0576297df486d97030636e8b9	0.211657	0.376393	0.244154	0.412221	0.0635548	0	0	0.0200727	d__Bacteria; p__Proteobacteria; c__Alphaproteobacteria; o__Rhizobiales; f__Xanthobacteraceae; g__Pseudolabrys
d3d5588cf30506e2f77947bebb2c9b15	0.217031	0.376452	0.268025	0.432672	0.0237373	0	0	0.00749705	d__Bacteria; p__Planctomycetota; c__Phycisphaerae; o__Tepidisphaerales; f__WD2101_soil_group; g__WD2101_soil_group; s__uncultured_bacterium
1d0376633c6b6135b36ff95c0fef99c3	0.215658	0.376891	0.249299	0.427604	0	0.0287408	0.00138381	0.00532049	d__Bacteria; p__Chloroflexi; c__KD4-96; o__KD4-96; f__KD4-96; g__KD4-96
45ae7a7d9b2bbcd076c6acd6d157d081	0.219965	0.376992	0.283605	0.446918	0	0.00453803	0.0147607	0.00846441	d__Bacteria; p__Verrucomicrobiota; c__Verrucomicrobiae; o__Verrucomicrobiales; f__Verrucomicrobiaceae; g__Roseimicrobium; s__uncultured_Verrucomicrobia
0ac5aa418203dd52fc73dfeeda6b816c	0.21864	0.37712	0.276986	0.44051	0	0.00302535	0.0281376	0.0152359	d__Bacteria; p__Firmicutes; c__Clostridia; o__Peptostreptococcales-Tissierellales; f__Sedimentibacteraceae; g__Sedimentibacter
efe16f90acb409061f98ae666e2f785f	0.216615	0.377206	0.255962	0.423007	0	0.0272282	0.0170671	0.0133012	d__Bacteria; p__Chloroflexi; c__Anaerolineae; o__Anaerolineales; f__Anaerolineaceae; g__uncultured; s__uncultured_delta
57f96fa6c85f7242c7326ab2c717bcb5	0.21436	0.377241	0.244319	0.415142	0	0.0242028	0.00276763	0.00532049	d__Bacteria; p__Bacteroidota; c__Bacteroidia; o__Sphingobacteriales; f__Sphingobacteriaceae; g__Mucilaginibacter
1163f7ce9e87fd1d6216643f30e4dfcd	0.220689	0.37846	0.256119	0.419103	0	0.046893	0.0032289	0.00918993	d__Bacteria; p__Myxococcota; c__Myxococcia; o__Myxococcales; f__Myxococcaceae; g__Cystobacter
dc371089581eddc2f21f4ec0423ef84f	0.216567	0.379169	0.260852	0.428225	0.0252688	0	0.000922543	0.00846441	d__Bacteria; p__Bacteroidota; c__Bacteroidia; o__Chitinophagales; f__Chitinophagaceae; g__Puia
09d834f2cfbbd97238ddc48330f42249	0.221425	0.379257	0.272019	0.437886	0	0.0105887	0.0207572	0.0125757	d__Bacteria; p__Proteobacteria; c__Gammaproteobacteria; o__Burkholderiales; f__TRA3-20; g__TRA3-20
228d018ea4d87506f323536751c83965	0.218231	0.379746	0.259951	0.426992	0.0298631	0	0	0.00943177	d__Bacteria; p__Acidobacteriota; c__Vicinamibacteria; o__Vicinamibacterales; f__uncultured; g__uncultured
4f76715f39fe0d99e33517e36fa7149f	0.216009	0.37981	0.254902	0.432563	0.0474747	0	0	0.0149941	d__Bacteria; p__Acidobacteriota; c__Acidobacteriae; o__Acidobacteriales; f__Acidobacteriaceae_(Subgroup_1); g__uncultured
35b0adf10e376903e9ba07a2621d8256	0.214886	0.379836	0.243255	0.409802	0	0.00302535	0.0239861	0.0130594	d__Bacteria; p__Myxococcota; c__Polyangia; o__Polyangiales; f__Polyangiaceae; g__Sorangium; s__uncultured_Polyangiaceae
88f8102917436e512accb10d196718f6	0.209226	0.380286	0.257776	0.426054	0.0405832	0.0363042	0.00276763	0.0200727	d__Bacteria; p__Proteobacteria; c__Alphaproteobacteria; o__Rhizobiales; f__Rhizobiaceae; g__Mesorhizobium
e40cc140dc64b3940d57759e7b6c5c63	0.211256	0.380673	0.271801	0.443116	0.0268002	0	0	0.00846441	d__Bacteria; p__Actinobacteriota; c__Actinobacteria; o__Corynebacteriales; f__Mycobacteriaceae; g__Mycobacterium
e55cd98228cb3f881039272c64f6b553	0.220296	0.38075	0.269394	0.433262	0	0.00302535	0.0147607	0.00822257	d__Bacteria; p__Proteobacteria; c__Gammaproteobacteria; o__Coxiellales; f__Coxiellaceae; g__Coxiella
3cbaeefb2c283c719cff380d626aefa8	0.214728	0.38076	0.264576	0.435749	0	0.0121014	0.0115318	0.00798073	d__Bacteria; p__Proteobacteria; c__Alphaproteobacteria; o__Rhizobiales; f__Rhizobiales_Incertae_Sedis; g__Bauldia
29b7a2d221818c32267ef246fa36f1b4	0.217014	0.380988	0.235118	0.402866	0.0589605	0	0	0.0186217	d__Bacteria; p__Acidobacteriota; c__Blastocatellia; o__Pyrinomonadales; f__Pyrinomonadaceae; g__RB41; s__metagenome
232702ad2c1f734f8cef36ba6e3d89bc	0.208507	0.381068	0.285509	0.457477	0.0206744	0.0529437	0.0032289	0.016687	d__Bacteria; p__Proteobacteria; c__Alphaproteobacteria; o__Caulobacterales; f__Caulobacteraceae; g__Phenylobacterium
2e154bdea1933523419140b79b74ef2b	0.215506	0.381157	0.27121	0.444404	0	0.0378169	0.00415144	0.00822257	d__Bacteria; p__Myxococcota; c__Polyangia; o__Polyangiales; f__Sandaracinaceae; g__uncultured; s__uncultured_Polyangiaceae
966c64f020abb1680f3f7ea002926f7f	0.218818	0.381171	0.273406	0.437122	0.00076572	0	0.0327503	0.0174125	d__Bacteria; p__Proteobacteria; c__Gammaproteobacteria; o__Burkholderiales; f__Oxalobacteraceae
5c77d3be1a0b492635a95ac85ac00175	0.219581	0.381185	0.272876	0.442171	0.00153144	0.0211775	0.000922543	0.00435313	d__Bacteria; p__Proteobacteria; c__Gammaproteobacteria; o__Burkholderiales; f__Comamonadaceae; g__Ramlibacter
b2232e4d100fa0ca9a7ad03301ee1d16	0.225469	0.381764	0.280504	0.446075	0.0428803	0	0	0.0135431	d__Bacteria; p__Myxococcota; c__Polyangia; o__Polyangiales; f__Phaselicystidaceae; g__Phaselicystis
61a9e75207548e1a362fc88fb42d063a	0.232092	0.382582	0.249862	0.410023	0	0.0393296	0.00184509	0.00725521	d__Bacteria; p__Bacteroidota; c__Bacteroidia; o__Chitinophagales; f__Chitinophagaceae; g__Puia
87f5e2ad05c04c0a1721d49bf3ea5a65	0.22609	0.382703	0.284024	0.447702	0	0.0105887	0.0235249	0.0140267	d__Bacteria; p__Proteobacteria; c__Gammaproteobacteria; o__CCM19a; f__CCM19a; g__CCM19a; s__uncultured_bacterium
3ceacb03f4f7bfc633da0aa3e3f5841c	0.208258	0.38275	0.253613	0.431289	0.0130172	0.0408423	0.0106092	0.0162033	d__Bacteria; p__Actinobacteriota; c__Actinobacteria; o__Micrococcales; f__Intrasporangiaceae; g__Phycicoccus
334254cab35e7a133af05d7aa4ec0f4f	0.226868	0.382946	0.263438	0.413606	0.038286	0.00151268	0	0.0123339	d__Bacteria; p__Proteobacteria; c__Alphaproteobacteria; o__Rhizobiales; f__Xanthobacteraceae; g__Rhodoplanes
d684dc0e4268942ceebee37ca08992e6	0.221708	0.383438	0.267322	0.42304	0.0390517	0	0	0.0123339	d__Bacteria; p__Proteobacteria; c__Alphaproteobacteria; o__uncultured; f__uncultured; g__uncultured; s__Rhodospirillaceae_bacterium
292f5db1dbdec05f396fe6029e3592f7	0.226358	0.383543	0.264163	0.420967	0	0	0.0193734	0.0101573	d__Bacteria; p__Actinobacteriota; c__Actinobacteria; o__Micrococcales; f__Microbacteriaceae; g__Leucobacter
2e586587c2a80c2189228849790b8ee0	0.20408	0.383658	0.303322	0.48276	0.0275659	0.0438676	0.0756485	0.0553814	d__Bacteria; p__Actinobacteriota; c__Actinobacteria; o__Streptomycetales; f__Streptomycetaceae; g__Kitasatospora
959691cadfa0b07343264b52e6ef6184	0.217812	0.383675	0.25661	0.430524	0	0.0272282	0.00184509	0.00532049	d__Bacteria; p__Proteobacteria; c__Gammaproteobacteria; o__CCD24; f__CCD24; g__CCD24; s__metagenome
b884c81002735af466e992f91fcf2aed	0.229215	0.384436	0.261339	0.420833	0.00076572	0.0302535	0	0.00507865	d__Bacteria; p__Proteobacteria; c__Gammaproteobacteria; o__Burkholderiales; f__Comamonadaceae; g__Variovorax
91337a5851412b824f08a8d4c205f7af	0.218538	0.384741	0.252954	0.423682	0.0352231	0	0	0.0111247	d__Bacteria; p__Acidobacteriota; c__Acidobacteriae; o__Acidobacteriales; f__uncultured; g__uncultured
7fa6e627cd4ae1ba41637194775f761b	0.218435	0.38536	0.279209	0.457185	0.00153144	0.0272282	0.00415144	0.00701337	d__Bacteria; p__Proteobacteria; c__Gammaproteobacteria; o__Gammaproteobacteria_Incertae_Sedis; f__Unknown_Family; g__Acidibacter
cc3c929e42ed5a5637ff2e4fd87fd59b	0.213903	0.385523	0.275317	0.446548	0.0436461	0	0	0.0137849	d__Bacteria; p__Bacteroidota; c__Bacteroidia; o__Chitinophagales; f__Chitinophagaceae; g__Puia
8fbb8cab95de382ab225b96a67002338	0.220716	0.385597	0.286733	0.444518	0.0367546	0	0	0.0116083	d__Bacteria; p__Myxococcota; c__Polyangia; o__Polyangiales; f__Polyangiaceae; g__Pajaroellobacter; s__uncultured_Polyangiaceae
c83771a9d881ac3776a2bcc2805ab62b	0.220572	0.385839	0.289851	0.461495	0.0290974	0.0423549	0.00276763	0.0174125	d__Bacteria; p__Bacteroidota; c__Bacteroidia; o__Chitinophagales; f__Chitinophagaceae; g__Puia
b81bf411c3bdf9e71f699cc76c77018d	0.230776	0.385907	0.261294	0.421501	0	0.00302535	0.0170671	0.00943177	d__Bacteria; p__Bacteroidota; c__Bacteroidia; o__Chitinophagales; f__Chitinophagaceae; g__Flavitalea
61d370c981717834c7d29d8b7f99864f	0.229605	0.385925	0.281936	0.445772	0.0290974	0	0	0.00918993	d__Bacteria; p__Actinobacteriota; c__Thermoleophilia; o__Gaiellales; f__Gaiellaceae; g__Gaiella
6d0e0f24e16b53f7d8a5d66a6ab18904	0.239025	0.386065	0.264559	0.421567	0	0	0.00830289	0.00435313	d__Bacteria; p__Cyanobacteria; c__Vampirivibrionia; o__Vampirovibrionales; f__Vampirovibrionaceae
6b1f55e101e347ccf47764564f1cda83	0.225921	0.386116	0.280579	0.446747	0.0344574	0	0	0.0108828	d__Bacteria; p__Actinobacteriota; c__Thermoleophilia; o__Solirubrobacterales; f__67-14; g__67-14; s__uncultured_actinobacterium
87b3be9b9bbbd4529eb87739a637cfa3	0.222879	0.386353	0.294907	0.461194	0	0.0226901	0.00369017	0.00556233	d__Bacteria; p__Proteobacteria; c__Gammaproteobacteria; o__Steroidobacterales; f__Steroidobacteraceae; g__uncultured
95d90c893b9b36afa26696e3e5cb33a0	0.222029	0.386489	0.255091	0.427633	0	0.0287408	0.00276763	0.00604601	d__Bacteria; p__Proteobacteria; c__Alphaproteobacteria; o__Sphingomonadales; f__Sphingomonadaceae; g__Altererythrobacter; s__metagenome
16b24bb6b5dec8ce4da52d0880c91e46	0.231669	0.386837	0.26272	0.425366	0.0222059	0.00453803	0	0.00773889	d__Bacteria; p__Proteobacteria; c__Gammaproteobacteria; o__Gammaproteobacteria_Incertae_Sedis; f__Unknown_Family; g__Acidibacter
f47da88ba49924556cba42acf534a80d	0.223118	0.386908	0.291806	0.458751	0.00153144	0.0317662	0	0.00556233	d__Bacteria; p__Acidobacteriota; c__Acidobacteriae; o__Bryobacterales; f__Bryobacteraceae; g__Bryobacter; s__uncultured_Holophaga
3c52c37e710621652fe4cf875dda96ca	0.22652	0.387098	0.290194	0.450853	0.0375203	0	0	0.0118502	d__Bacteria; p__Proteobacteria; c__Alphaproteobacteria; o__uncultured; f__uncultured; g__uncultured
e0599d4eafee3cbe612423c97bf30ad8	0.232588	0.387377	0.292169	0.444935	0.0252688	0.00302535	0	0.00846441	d__Bacteria; p__Acidobacteriota; c__Acidobacteriae; o__Acidobacteriales; f__uncultured; g__uncultured
18bdf195f5307ba6fe194dd26e0eaaa3	0.238439	0.388041	0.267406	0.425246	0	0.0242028	0.0313665	0.0203146	d__Bacteria; p__Proteobacteria; c__Gammaproteobacteria; o__Burkholderiales; f__Oxalobacteraceae; g__Massilia
93af473ae0e616fa5a4a92ee0a73bb21	0.224613	0.388144	0.280854	0.448877	0.0199087	0	0	0.00628785	d__Bacteria; p__Chloroflexi; c__P2-11E; o__P2-11E; f__P2-11E; g__P2-11E; s__uncultured_bacterium
e8840d28a15a34d616aaf6e5f09c8a8e	0.236195	0.38827	0.274936	0.436935	0	0.0060507	0.0193734	0.0111247	d__Bacteria; p__Proteobacteria; c__Alphaproteobacteria; o__Rhizobiales; f__Devosiaceae
6582ab694cd7f8aaafecce855ebf823d	0.226127	0.388326	0.253799	0.427235	0	0.0060507	0.0405919	0.0222493	d__Bacteria; p__Bacteroidota; c__SJA-28; o__SJA-28; f__SJA-28; g__SJA-28
057a798743821afad5e1dc3f42a90d69	0.226639	0.388333	0.245698	0.417388	0.00536004	0.055969	0	0.010641	d__Bacteria; p__Verrucomicrobiota; c__Verrucomicrobiae; o__Pedosphaerales; f__Pedosphaeraceae; g__uncultured
0d615dc3d0d38b3dae1893757a9729cc	0.241533	0.388567	0.28572	0.433924	0	0	0.0115318	0.00604601	d__Bacteria; p__Proteobacteria; c__Gammaproteobacteria; o__Alteromonadales; f__Alteromonadaceae; g__Rheinheimera; s__uncultured_Rheinheimera
175ce5e79380040908321f64ade6bdfd	0.219513	0.388818	0.282152	0.459812	0	0.0272282	0.00415144	0.00652969	d__Bacteria; p__Myxococcota; c__Polyangia; o__Haliangiales; f__Haliangiaceae; g__Haliangium
e741fe30d4a0cf5827a70f410169e769	0.229732	0.388848	0.247992	0.412101	0	0.0423549	0.00691907	0.0103991	d__Bacteria; p__Acidobacteriota; c__Vicinamibacteria; o__Vicinamibacterales; f__Vicinamibacteraceae; g__Vicinamibacteraceae; s__uncultured_Geothrix
23ada521e22bbd4657bb00224a74a9e2	0.233865	0.389163	0.268054	0.426806	0.0229716	0	0	0.00725521	d__Bacteria; p__Gemmatimonadota; c__Gemmatimonadetes; o__Gemmatimonadales; f__Gemmatimonadaceae; g__uncultured
3dfb891e30561b9e366c737026425fb1	0.226751	0.389384	0.276093	0.433701	0.0283316	0	0	0.00894809	d__Bacteria; p__Acidobacteriota; c__Vicinamibacteria; o__Vicinamibacterales; f__uncultured; g__uncultured
4b87efe0e4067a7b89e431322b2932f7	0.242999	0.389661	0.286391	0.43372	0.0222059	0	0	0.00701337	d__Bacteria; p__RCP2-54; c__RCP2-54; o__RCP2-54; f__RCP2-54; g__RCP2-54; s__uncultured_bacterium
70b52ea641cfc74bb2e70d97a5967e6a	0.227419	0.389753	0.287931	0.444574	0.00536004	0.0423549	0.00276763	0.00991545	d__Bacteria; p__Bacteroidota; c__Bacteroidia; o__Cytophagales; f__Microscillaceae; g__uncultured
fb6649d31921b5f599a14becec25cc74	0.233019	0.390054	0.284339	0.439804	0	0.0363042	0.00184509	0.00677153	d__Bacteria; p__Acidobacteriota; c__Vicinamibacteria; o__Vicinamibacterales; f__Vicinamibacteraceae; g__Vicinamibacteraceae
652451729afc29d595b255c84b3ff60c	0.229266	0.39062	0.254708	0.417308	0	0.00756338	0.0184509	0.0108828	d__Bacteria; p__Gemmatimonadota; c__Gemmatimonadetes; o__Gemmatimonadales; f__Gemmatimonadaceae; g__uncultured; s__uncultured_Alphaproteobacteria
dfee67e0c99e22b7d060820990a56d68	0.221561	0.390702	0.250557	0.422306	0.0589605	0.00756338	0	0.0198309	d__Bacteria; p__Acidobacteriota; c__Vicinamibacteria; o__Vicinamibacterales; f__uncultured; g__uncultured
9fc0f73e05056f72376691f490cddec5	0.219036	0.390803	0.258757	0.428794	0.0268002	0	0	0.00846441	d__Bacteria; p__Acidobacteriota; c__Vicinamibacteria; o__Vicinamibacterales; f__uncultured; g__uncultured
a28a4276730a8d1a88afde8c23e51162	0.229188	0.390918	0.285524	0.451501	0.032926	0	0	0.0103991	d__Bacteria; p__Actinobacteriota; c__Thermoleophilia; o__Solirubrobacterales; f__67-14; g__67-14
7d83e719f955ddf554a0d66bbb25df51	0.228988	0.391081	0.280113	0.447572	0.0237373	0	0	0.00749705	d__Bacteria; p__Acidobacteriota; c__Acidobacteriae; o__Bryobacterales; f__Bryobacteraceae; g__Bryobacter
fc8ba5f0c37e9c7a52cf7833d2a51b11	0.227344	0.391166	0.269543	0.436247	0.0275659	0	0	0.00870625	d__Bacteria; p__Acidobacteriota; c__Acidobacteriae; o__Acidobacteriales; f__Acidobacteriaceae_(Subgroup_1); g__Granulicella
1aa919166a2e2037e9ba424008eef6d2	0.234026	0.391268	0.269962	0.43212	0	0.0272282	0.0816451	0.0471589	d__Bacteria; p__Actinobacteriota; c__Actinobacteria; o__Streptomycetales; f__Streptomycetaceae; g__Streptomyces
2fe06f25c058f44b582ee7acb39b6980	0.226593	0.3914	0.265962	0.430384	0.0298631	0.00302535	0	0.00991545	d__Bacteria; p__Bacteroidota; c__Kapabacteria; o__Kapabacteriales; f__Kapabacteriales; g__Kapabacteriales; s__uncultured_bacterium
58122445ee93d368b41109386edfd1b7	0.220823	0.391498	0.279198	0.452511	0.0283316	0.00756338	0.00138381	0.0108828	d__Bacteria; p__Proteobacteria; c__Alphaproteobacteria; o__Sphingomonadales; f__Sphingomonadaceae; g__Sphingomonas
d18dba83c0d271b96e852b8929c61cb3	0.225891	0.391666	0.280099	0.454191	0.0076572	0.0529437	0.0184509	0.0205564	d__Bacteria; p__Actinobacteriota; c__Actinobacteria; o__Micrococcales; f__Cellulomonadaceae; g__Cellulomonas
f47bff84e31e099f360214bd7767b2b0	0.22307	0.391842	0.275381	0.455603	0	0	0.015222	0.00798073	d__Bacteria; p__Firmicutes; c__Clostridia; o__Peptostreptococcales-Tissierellales; f__Peptostreptococcales-Tissierellales; g__Tissierella; s__uncultured_bacterium
b1e18035ba0091546c42444956cbd39b	0.238087	0.392089	0.301209	0.459137	0	0.0302535	0.00369017	0.00677153	d__Bacteria; p__Bacteroidota; c__Bacteroidia; o__Chitinophagales; f__Chitinophagaceae; g__uncultured
e9fb30c4e4a8e49a208c01a6403a53cc	0.222624	0.392146	0.289124	0.464229	0	0.0317662	0.00507399	0.00773889	d__Bacteria; p__Actinobacteriota; c__Actinobacteria; o__Micrococcales; f__Intrasporangiaceae
ea39810cc1ab4280acce94809c852717	0.22822	0.392249	0.298813	0.453775	0.0275659	0	0	0.00870625	d__Bacteria; p__Planctomycetota; c__Pla4_lineage; o__Pla4_lineage; f__Pla4_lineage; g__Pla4_lineage; s__uncultured_bacterium
269eaed00930bd4df7d325ede49c5188	0.228296	0.392304	0.262989	0.431518	0	0.0257155	0.0096867	0.00918993	d__Bacteria; p__Acidobacteriota; c__Holophagae; o__Subgroup_7; f__Subgroup_7; g__Subgroup_7
18b8e0234d1070a9e570a77952befdcd	0.237696	0.392607	0.280494	0.43784	0.0283316	0	0	0.00894809	d__Bacteria; p__Proteobacteria; c__Alphaproteobacteria; o__Rhizobiales; f__Beijerinckiaceae; g__Methylobacterium-Methylorubrum
90ad0dd0dd89eee0c12da1ad02647126	0.248271	0.392716	0.286941	0.444382	0	0.0060507	0.0124543	0.00749705	d__Bacteria; p__Firmicutes; c__Clostridia; o__Peptostreptococcales-Tissierellales; f__Sedimentibacteraceae; g__Sedimentibacter
9fced2b0a0368b64dcd5e0f775573e29	0.228726	0.392923	0.267918	0.44336	0.0306288	0	0	0.00967361	d__Bacteria; p__Proteobacteria; c__Alphaproteobacteria; o__Rhizobiales; f__Xanthobacteraceae; g__Xanthobacteraceae; s__Rhizobiales_bacterium
31fa01baa0e242ea8c4828de2c44252a	0.223487	0.39365	0.241354	0.41226	0	0.0907606	0.0119931	0.0207983	d__Bacteria; p__Proteobacteria; c__Alphaproteobacteria; o__Dongiales; f__Dongiaceae; g__Dongia; s__Dongia_soli
0e9b25b0571bce5350f59d8b6c84507e	0.228779	0.393655	0.304036	0.466906	0	0.0347916	0.0142994	0.0130594	d__Bacteria; p__Proteobacteria; c__Alphaproteobacteria; o__Rhizobiales; f__Xanthobacteraceae
106a2edef056f2534a10f965b1b05038	0.227225	0.393803	0.262718	0.427183	0	0.110425	0.0106092	0.0232167	d__Bacteria; p__Bacteroidota; c__Bacteroidia; o__Flavobacteriales; f__NS9_marine_group; g__NS9_marine_group; s__metagenome
11499508e5cb3ef376ea940f4285b85c	0.237297	0.393957	0.28993	0.451153	0.0321602	0	0	0.0101573	d__Bacteria; p__Proteobacteria; c__Gammaproteobacteria; o__Salinisphaerales; f__Solimonadaceae; g__Nevskia
dfcd7585597bb70fa317f463af31f7b5	0.2313	0.394771	0.27218	0.449813	0.00153144	0.0302535	0.00507399	0.00798073	d__Bacteria; p__Actinobacteriota; c__Acidimicrobiia; o__IMCC26256; f__IMCC26256; g__IMCC26256; s__uncultured_Ferrimicrobium
7e511b030e376eec6417fd5a1a26f752	0.234404	0.394912	0.285018	0.440488	0	0.00302535	0.0207572	0.0113665	d__Bacteria; p__Proteobacteria; c__Gammaproteobacteria; o__Xanthomonadales; f__Rhodanobacteraceae
73c916ad0a408afd310bc290342635e0	0.225189	0.395255	0.249329	0.406066	0.0964807	0	0	0.0304719	d__Bacteria; p__Myxococcota; c__Polyangia; o__Polyangiales; f__Phaselicystidaceae; g__Phaselicystis; s__uncultured_Polyangiaceae
2723a7db2bec3b9293a6f4bf431eb63f	0.219844	0.395326	0.282527	0.454042	0	0.0484056	0.00276763	0.00918993	d__Bacteria; p__Bacteroidota; c__Bacteroidia; o__Cytophagales; f__Microscillaceae; g__Chryseolinea
77243e656a0822f31fcfa85ba67c59c9	0.228468	0.396047	0.286624	0.460406	0.0344574	0	0	0.0108828	d__Bacteria; p__Acidobacteriota; c__Acidobacteriae; o__Bryobacterales; f__Bryobacteraceae; g__Bryobacter
8c8fd1765b189522075030361a19252c	0.235369	0.396544	0.280762	0.447084	0	0	0.0175283	0.00918993	d__Bacteria; p__Firmicutes; c__Clostridia; o__Peptostreptococcales-Tissierellales; f__Peptostreptococcales-Tissierellales; g__Tissierella; s__uncultured_bacterium
05d6912df746ff3a35274824321bbff8	0.228639	0.3966	0.296079	0.457218	0	0.00302535	0.0124543	0.00701337	d__Bacteria; p__Chloroflexi; c__Chloroflexia; o__Thermomicrobiales; f__JG30-KF-CM45; g__JG30-KF-CM45; s__metagenome
8ecaf27ec29739b9e55ce9a2511949cc	0.247045	0.39666	0.263166	0.416651	0.0229716	0.00756338	0	0.00846441	d__Bacteria; p__Proteobacteria; c__Alphaproteobacteria; o__Caulobacterales; f__Caulobacteraceae; g__Phenylobacterium
570f84ce9d560bbb19d2852191228893	0.23618	0.396772	0.277721	0.438418	0	0	0.0189121	0.00991545	d__Bacteria; p__Actinobacteriota; c__Actinobacteria; o__Corynebacteriales; f__Nocardiaceae; g__Rhodococcus; s__Rhodococcus_tukisamuensis
7264115325d9c2eadcf3fa1dc3b42201	0.238218	0.396795	0.266225	0.424993	0	0.0121014	0.00922543	0.00677153	d__Bacteria; p__Acidobacteriota; c__Vicinamibacteria; o__Vicinamibacterales; f__Vicinamibacteraceae; g__Vicinamibacteraceae
aa729ae7b424bd3daf20dc9e898b2a64	0.23315	0.396979	0.262978	0.425452	0.0313945	0.00907606	0	0.0113665	d__Bacteria; p__Proteobacteria; c__Alphaproteobacteria; o__Elsterales; f__uncultured; g__uncultured; s__uncultured_bacterium
df591296cdcf46c43f541b4f3394a4cd	0.232068	0.397039	0.284334	0.453032	0	0.0257155	0	0.00411129	d__Bacteria; p__Actinobacteriota; c__Acidimicrobiia; o__IMCC26256; f__IMCC26256; g__IMCC26256
1d2ddc4a6693425b1f41caa8940f1182	0.235909	0.397053	0.281113	0.443165	0	0.0393296	0.0032289	0.00798073	d__Bacteria; p__Bacteroidota; c__Bacteroidia; o__Cytophagales; f__Microscillaceae; g__uncultured
c45d69cb862c4abbf4aab924f2d905c5	0.233196	0.397342	0.246057	0.411887	0	0	0.020296	0.010641	d__Bacteria; p__Bacteroidota; c__Bacteroidia; o__Cytophagales; f__Microscillaceae; g__uncultured
cd4f5bd26a6fab4ed33edb520f2a06b8	0.239002	0.397551	0.283844	0.446253	0	0.046893	0.00876416	0.012092	d__Bacteria; p__Actinobacteriota; c__Actinobacteria; o__PeM15; f__PeM15; g__PeM15
7f9cc244ba9e228d884993860324fc8d	0.242231	0.397708	0.276698	0.441513	0	0.0529437	0.0110705	0.0142686	d__Bacteria; p__Actinobacteriota; c__Actinobacteria; o__Micrococcales; f__Microbacteriaceae; g__Leucobacter
2f64f6ebc1106b827aea629064bd00e9	0.230518	0.397993	0.263856	0.43798	0	0.0226901	0.000922543	0.00411129	d__Bacteria; p__Acidobacteriota; c__Acidobacteriae; o__Bryobacterales; f__Bryobacteraceae; g__Bryobacter
3c654f452af1404382da0bebde0022be	0.234308	0.398078	0.27919	0.451115	0.0222059	0	0	0.00701337	d__Bacteria; p__Actinobacteriota; c__Acidimicrobiia
063f7070d7e06ad9afc255aa7f0f38a1	0.24108	0.398406	0.294146	0.453711	0	0.0257155	0.00230636	0.00532049	d__Bacteria; p__Actinobacteriota; c__Actinobacteria; o__Frankiales; f__Nakamurellaceae; g__Nakamurella
f7cd493f17f35a0aae6529408c622390	0.239668	0.398609	0.296329	0.458524	0	0.00907606	0.0364405	0.0205564	d__Bacteria; p__Bacteroidota; c__Bacteroidia; o__Flavobacteriales; f__Weeksellaceae; g__Chryseobacterium
6806d5fff69894fd4459ed193e3b0a27	0.237129	0.398956	0.268573	0.442639	0	0.00302535	0.0110705	0.00628785	d__Bacteria; p__Proteobacteria; c__Alphaproteobacteria; o__Rhizobiales
4573fb4a27f0c603787a0168b0d39922	0.238836	0.399279	0.3165	0.482202	0	0.0257155	0.000922543	0.00459497	d__Bacteria; p__Proteobacteria; c__Gammaproteobacteria; o__Burkholderiales; f__Gallionellaceae; g__Sideroxydans
b06d397ebf55c03c2dc153db161a85a0	0.230412	0.399495	0.267756	0.447209	0.0551319	0	0	0.0174125	d__Bacteria; p__Bacteroidota; c__Bacteroidia; o__Chitinophagales; f__Chitinophagaceae; g__uncultured
4660ece31b00a7269279f2dcc94a4829	0.235955	0.399574	0.305455	0.469999	0	0.0151268	0.0142994	0.00991545	d__Bacteria; p__Firmicutes; c__Bacilli; o__Lactobacillales; f__Carnobacteriaceae; g__Carnobacterium
29e06cbfd806f34bfc97a4871b6a5d11	0.242738	0.399739	0.269231	0.437167	0	0.0332789	0.0032289	0.00701337	d__Bacteria; p__Acidobacteriota; c__Acidobacteriae; o__Solibacterales; f__Solibacteraceae; g__Candidatus_Solibacter
ce1409c4ab08e2a379a0362843d50b26	0.235517	0.400583	0.270593	0.443682	0.0268002	0.00453803	0	0.00918993	d__Bacteria; p__Proteobacteria; c__Gammaproteobacteria; o__Burkholderiales; f__Comamonadaceae
8e3d5966dc711c233bbc1f462cd7961b	0.233006	0.400926	0.26977	0.438111	0.0290974	0	0	0.00918993	d__Bacteria; p__Actinobacteriota; c__Actinobacteria; o__Pseudonocardiales; f__Pseudonocardiaceae; g__Pseudonocardia
73158b52a446a55b0b16bf0f352247b5	0.227586	0.40096	0.263913	0.444261	0.024503	0	0	0.00773889	d__Bacteria; p__Acidobacteriota; c__Acidobacteriae; o__Bryobacterales; f__Bryobacteraceae; g__Bryobacter
24f9b4c766b43c5e166272d28012240a	0.238597	0.401144	0.262257	0.43679	0.0298631	0	0	0.00943177	d__Bacteria; p__Chloroflexi; c__TK10; o__TK10; f__TK10; g__TK10
2a5754659d0b8a16c4a14b7bd11d19cd	0.232836	0.401179	0.276251	0.455307	0	0.0242028	0.0115318	0.00991545	d__Bacteria; p__Bacteroidota; c__Bacteroidia; o__Sphingobacteriales; f__Sphingobacteriaceae; g__Pedobacter
94d5d17aa4052da1414a572b9696b894	0.240185	0.401452	0.278631	0.43897	0	0	0.0249087	0.0130594	d__Bacteria; p__Proteobacteria; c__Alphaproteobacteria; o__Rhizobiales; f__Rhizobiaceae; g__Mesorhizobium
270964593aecbb75c4c0b9bc0bb078ed	0.226558	0.401636	0.268459	0.447751	0.0313945	0	0	0.00991545	d__Bacteria; p__Proteobacteria; c__Alphaproteobacteria; o__Acetobacterales; f__Acetobacteraceae
800813cb879f035f7e8a2abb0da542f6	0.228764	0.401812	0.256395	0.425558	0.0826978	0	0	0.0261188	d__Bacteria; p__Actinobacteriota; c__Thermoleophilia; o__Solirubrobacterales; f__Solirubrobacteraceae
65e18da2e0096d5f8e561d7c7814d015	0.24243	0.402039	0.251903	0.41205	0	0	0.0465884	0.0244259	d__Bacteria; p__Bacteroidota; c__Bacteroidia; o__Chitinophagales; f__Chitinophagaceae; g__Chitinophaga; s__bacterium_14C13
386cf240f02b890c1ea8e9e7fcd673d1	0.245863	0.402395	0.238217	0.399438	0	0	0.0530462	0.0278116	d__Bacteria; p__Firmicutes; c__Clostridia; o__Lachnospirales; f__Lachnospiraceae; g__uncultured
162c668e69645b758b22de064e9e766e	0.243851	0.402722	0.303896	0.461294	0	0.00302535	0.0106092	0.00604601	d__Bacteria; p__Actinobacteriota; c__Actinobacteria; o__Propionibacteriales; f__Nocardioidaceae; g__Nocardioides
d3bb37409706c3237ba7005b46934b9e	0.242997	0.402803	0.265263	0.429572	0.0474747	0	0	0.0149941	d__Bacteria; p__Verrucomicrobiota; c__Verrucomicrobiae; o__Pedosphaerales; f__Pedosphaeraceae
74e7b802d21e3bd7d34eba29f9ac4b53	0.247782	0.402953	0.270307	0.431555	0.0229716	0	0	0.00725521	d__Bacteria; p__Latescibacterota; c__Latescibacterota; o__Latescibacterota; f__Latescibacterota; g__Latescibacterota; s__uncultured_bacterium
68fadf93c673cb57a1b145973b5544f9	0.228194	0.403219	0.259699	0.441111	0.024503	0.0453803	0.00738035	0.0188635	d__Bacteria; p__Actinobacteriota; c__Actinobacteria; o__Corynebacteriales; f__Mycobacteriaceae; g__Mycobacterium
fa046ea4de583e729228bc9d5d0f39d6	0.250703	0.403997	0.301354	0.465511	0	0.0242028	0.010148	0.00918993	d__Bacteria; p__Chloroflexi; c__Chloroflexia; o__Thermomicrobiales; f__JG30-KF-CM45; g__JG30-KF-CM45; s__uncultured_bacterium
d393a169185d61556ad652c8f2dd1435	0.249447	0.404623	0.276466	0.445388	0	0.0181521	0	0.00290208	d__Bacteria; p__Firmicutes; c__Clostridia; o__Clostridiales; f__Caloramatoraceae; g__Fonticella; s__uncultured_bacterium
bb027ce8916bc2cef1ac43ab171c87ac	0.246302	0.404646	0.259523	0.429392	0	0.0166394	0.000922543	0.00314392	d__Bacteria; p__Myxococcota; c__Polyangia; o__Polyangiales; f__Polyangiaceae
14e5e04061e69bc2a13f56afaf01a997	0.242669	0.405233	0.279337	0.447436	0	0.00907606	0.0198347	0.0118502	d__Bacteria; p__Proteobacteria; c__Alphaproteobacteria; o__Rhizobiales; f__Rhizobiaceae
dc608d82f87ebe8c0bcd44b10289abfb	0.235405	0.405361	0.286803	0.449849	0.0199087	0	0	0.00628785	d__Bacteria; p__Verrucomicrobiota; c__Chlamydiae; o__Chlamydiales; f__Parachlamydiaceae; g__Neochlamydia; s__metagenome
6363642244af131f63cc4fb18c3941cc	0.235584	0.405696	0.268141	0.439476	0.0222059	0	0	0.00701337	d__Bacteria; p__Proteobacteria; c__Alphaproteobacteria; o__Rhizobiales; f__Beijerinckiaceae; g__1174-901-12; s__uncultured_bacterium
cc34041541d41cf232411ed9598e8a44	0.244683	0.406394	0.304456	0.459719	0.038286	0	0	0.012092	d__Bacteria; p__Gemmatimonadota; c__Gemmatimonadetes; o__Gemmatimonadales; f__Gemmatimonadaceae; g__Gemmatimonas
5df74eabd352d076c28aba0fc775f295	0.249664	0.406408	0.310972	0.467067	0	0.0484056	0.00276763	0.00918993	d__Bacteria; p__Proteobacteria; c__Alphaproteobacteria; o__Caulobacterales; f__Caulobacteraceae; g__uncultured
66fbd01d0b5092fa53af49cb107b295f	0.242073	0.406863	0.280492	0.441579	0.024503	0	0	0.00773889	d__Bacteria; p__Chloroflexi; c__AD3; o__AD3; f__AD3; g__AD3
f357c88469f3e730e571bb9a0b1c5cc5	0.253977	0.406888	0.294149	0.455794	0	0.0257155	0.00369017	0.00604601	d__Bacteria; p__Proteobacteria; c__Gammaproteobacteria; o__Gammaproteobacteria_Incertae_Sedis; f__Unknown_Family; g__Acidibacter
7c00bf54361be7c4f52e415994e0ab2e	0.243554	0.406932	0.284519	0.454822	0	0.0226901	0.00461272	0.00604601	d__Bacteria; p__Firmicutes; c__Clostridia; o__Lachnospirales; f__Lachnospiraceae; g__Anaerostignum; s__Clostridiaceae_bacterium
08a97e5587fd5c69ef5625332cc71c4f	0.236718	0.407178	0.26898	0.436526	0.0558976	0	0	0.0176543	d__Bacteria; p__Gemmatimonadota; c__Gemmatimonadetes; o__Gemmatimonadales; f__Gemmatimonadaceae; g__uncultured; s__uncultured_Gemmatimonadales
b27738969d422e1a7beb92e023b2b301	0.240531	0.407312	0.299063	0.475105	0	0.0272282	0.0032289	0.00604601	d__Bacteria; p__Chloroflexi; c__Chloroflexia; o__Thermomicrobiales; f__JG30-KF-CM45; g__JG30-KF-CM45; s__metagenome
12c8840d988a42126e026c28afc020e0	0.248431	0.407726	0.242677	0.418933	0	0.051431	0.221872	0.124548	d__Bacteria; p__Bacteroidota; c__Bacteroidia; o__Flavobacteriales; f__Flavobacteriaceae; g__Flavobacterium
770534ba79c9aef7c41c504c1570b9f1	0.240877	0.408093	0.29662	0.467832	0	0.0347916	0.0198347	0.0159615	d__Bacteria; p__Actinobacteriota; c__Actinobacteria; o__Micrococcales; f__Microbacteriaceae; g__Galbitalea
501ce0ff59d75450de174ccb117aafe6	0.242101	0.408208	0.303444	0.468338	0	0.0408423	0.0032289	0.00822257	d__Bacteria; p__Firmicutes; c__Clostridia; o__Clostridiales; f__Clostridiaceae; g__Haloimpatiens
1c1c09135b4cd3e0fc399ce9f7e71fc5	0.250309	0.408522	0.281143	0.443865	0	0	0.0124543	0.00652969	d__Bacteria; p__Gemmatimonadota; c__Gemmatimonadetes; o__Gemmatimonadales; f__Gemmatimonadaceae; g__Gemmatimonas; s__uncultured_bacterium
678f245fb360285c982d9c68ad64ff82	0.254179	0.408542	0.284026	0.444969	0.0336917	0	0	0.010641	d__Bacteria; p__Bacteroidota; c__Bacteroidia; o__Cytophagales; f__Microscillaceae; g__uncultured
af894b9dda4d764f97241344ac121ae7	0.243005	0.408589	0.296633	0.464824	0	0.00907606	0.0189121	0.0113665	d__Bacteria; p__Firmicutes; c__Clostridia; o__Peptostreptococcales-Tissierellales; f__Sedimentibacteraceae; g__Sedimentibacter; s__uncultured_bacterium
ce08d612622aae4f767bd07a0fedd2cd	0.249865	0.409061	0.277209	0.445282	0	0.0196648	0.0193734	0.0133012	d__Bacteria; p__Firmicutes; c__Clostridia; o__Clostridiales; f__Clostridiaceae
6fe552824262349262fdb7a56d94834c	0.246632	0.409202	0.275662	0.442055	0	0.00302535	0.0207572	0.0113665	d__Bacteria; p__Proteobacteria; c__Gammaproteobacteria; o__Burkholderiales; f__Comamonadaceae; g__Simplicispira
7301086d76ab3c20307bc017c60bfef7	0.252389	0.409228	0.296802	0.457196	0	0.0121014	0.0110705	0.00773889	d__Bacteria; p__Proteobacteria; c__Gammaproteobacteria; o__Burkholderiales; f__Oxalobacteraceae; g__Massilia
45c4c4da55f3abbb574a8e59cea203c9	0.245392	0.409866	0.294563	0.47113	0.0237373	0.00302535	0	0.00798073	d__Bacteria; p__RCP2-54; c__RCP2-54; o__RCP2-54; f__RCP2-54; g__RCP2-54
3e74f77d1a1776184d8fd47e8a9640e4	0.243448	0.409936	0.279539	0.452619	0.0252688	0	0	0.00798073	d__Bacteria; p__Actinobacteriota; c__Actinobacteria; o__Pseudonocardiales; f__Pseudonocardiaceae; g__Pseudonocardia
fc8b9fdb82f42ad6f9ae09055437e535	0.250139	0.410007	0.273704	0.43524	0.0160801	0	0	0.00507865	d__Bacteria; p__Acidobacteriota; c__Blastocatellia; o__11-24; f__11-24; g__11-24; s__Acidobacteria_bacterium
7025af9e6792523365cf2a45d814c7ba	0.250843	0.410098	0.286589	0.454946	0	0.0257155	0.0110705	0.00991545	d__Bacteria; p__Planctomycetota; c__OM190; o__OM190; f__OM190; g__OM190; s__metagenome
8979fa45319618092a4c4e2e124e57d4	0.257721	0.410314	0.28834	0.4475	0.0313945	0	0	0.00991545	d__Bacteria; p__Chloroflexi; c__TK10; o__TK10; f__TK10; g__TK10
f0e4d7337283135711339e3d5b391827	0.237316	0.410447	0.263635	0.436589	0.0926521	0	0	0.0292627	d__Bacteria; p__Acidobacteriota; c__Thermoanaerobaculia; o__Thermoanaerobaculales; f__Thermoanaerobaculaceae; g__Subgroup_10
c682abb197328026c61c384029e311cf	0.244893	0.41053	0.279278	0.444715	0.032926	0.00302535	0	0.0108828	d__Bacteria; p__Proteobacteria; c__Alphaproteobacteria; o__Rhizobiales; f__Beijerinckiaceae; g__uncultured
a2d986469ec8d31262c94def9f25cb4f	0.235587	0.410535	0.299483	0.480922	0.00918864	0.0257155	0.00276763	0.00846441	d__Bacteria; p__Acidobacteriota; c__Vicinamibacteria; o__Vicinamibacterales; f__uncultured; g__uncultured
387a877914079eb9c77d81f6be61b03f	0.239913	0.410623	0.283338	0.449785	0.0290974	0	0	0.00918993	d__Bacteria; p__Acidobacteriota; c__Acidobacteriae; o__Solibacterales; f__Solibacteraceae; g__Candidatus_Solibacter
74e7cf3e584186d14c46102a0f31d5e8	0.245206	0.410647	0.28758	0.4602	0.0918864	0	0	0.0290208	d__Bacteria; p__Bacteroidota; c__Bacteroidia; o__Sphingobacteriales; f__env.OPS_17; g__env.OPS_17; s__uncultured_bacterium
8a2f0b1c4a61467350276701a9db87b3	0.249578	0.410933	0.255347	0.420989	0	0.0302535	0.00369017	0.00677153	d__Bacteria; p__Firmicutes; c__Clostridia; o__Clostridiales; f__Clostridiaceae; g__Clostridium_sensu_stricto_13
397b8e4bb18f6b45174459be777fdda2	0.258103	0.411326	0.284656	0.440401	0.0375203	0	0	0.0118502	d__Bacteria; p__Acidobacteriota; c__Acidobacteriae; o__Bryobacterales; f__Bryobacteraceae; g__Bryobacter; s__uncultured_Acidobacteria
90b7ae776b0e8a1e6da7431b2b1024c4	0.242392	0.411831	0.295355	0.477194	0	0.0302535	0.00599653	0.00798073	d__Bacteria; p__Chloroflexi; c__Anaerolineae; o__Caldilineales; f__Caldilineaceae; g__uncultured
8d333f770a684726a67111ce9079c756	0.250081	0.412154	0.292484	0.458869	0	0.00907606	0.0226023	0.0133012	d__Bacteria; p__Proteobacteria; c__Gammaproteobacteria; o__Pseudomonadales; f__Moraxellaceae; g__Acinetobacter
b42216ca4bb6367fe5ca6b4bb5b9ed4e	0.255633	0.412593	0.283804	0.443843	0	0.00453803	0.0299827	0.0164451	d__Bacteria; p__Firmicutes; c__Clostridia; o__Peptostreptococcales-Tissierellales; f__Peptostreptococcales-Tissierellales; g__Tepidimicrobium
e8000a9ceb3d52c4c4e1448e17ce5ebc	0.245078	0.41271	0.294381	0.467084	0.0122515	0.0287408	0	0.00846441	d__Bacteria; p__Proteobacteria; c__Gammaproteobacteria; o__Pseudomonadales; f__Moraxellaceae; g__uncultured; s__metagenome
db3416f5a303e25d749530a35d342e93	0.25319	0.41286	0.290031	0.449027	0.038286	0	0	0.012092	d__Bacteria; p__Proteobacteria; c__Alphaproteobacteria; o__Caulobacterales; f__Caulobacteraceae; g__Phenylobacterium
6f4e971b93880991a31de1b0d4969a8f	0.248453	0.413071	0.280415	0.454069	0	0.051431	0.0064578	0.0116083	d__Bacteria; p__Proteobacteria; c__Gammaproteobacteria; o__Pseudomonadales; f__Pseudomonadaceae; g__Pseudomonas
b175fde880e03c16222eb1b28c907813	0.253525	0.413101	0.289193	0.455336	0	0.0363042	0.000922543	0.00628785	d__Bacteria; p__Myxococcota; c__Polyangia; o__Polyangiales; f__BIrii41; g__BIrii41; s__uncultured_bacterium
ab98708dc1eecea9efddd9727e1c7601	0.249195	0.413334	0.302518	0.472298	0.0283316	0	0	0.00894809	d__Bacteria; p__Actinobacteriota; c__Actinobacteria; o__Elev-16S-976; f__Elev-16S-976; g__Elev-16S-976; s__uncultured_Nakamurellaceae
a9556e93fe437719bf6ddc438c467df0	0.246822	0.413424	0.300569	0.473268	0	0.0060507	0.0244474	0.0137849	d__Bacteria; p__Firmicutes; c__Bacilli; o__Lactobacillales; f__Vagococcaceae; g__Vagococcus
8cff49b133429ca9ce3c3e4e479a9c7f	0.239631	0.413474	0.293818	0.472624	0.019143	0.046893	0	0.0135431	d__Bacteria; p__Acidobacteriota; c__Vicinamibacteria; o__Vicinamibacterales; f__uncultured; g__uncultured
a81dfddce1a68613025c14a9904a559d	0.25982	0.413625	0.288928	0.456497	0	0.0060507	0.0184509	0.010641	d__Bacteria; p__Actinobacteriota; c__Thermoleophilia; o__Solirubrobacterales; f__67-14; g__67-14; s__Solirubrobacterales_bacterium
d442d4b66f265a7a1b9cbef0fa645b63	0.234387	0.414244	0.289732	0.480283	0.0130172	0.0257155	0.00276763	0.00967361	d__Bacteria; p__Actinobacteriota; c__Acidimicrobiia; o__Microtrichales; f__Ilumatobacteraceae; g__CL500-29_marine_group; s__Hevea_brasiliensis
f6edbad2850d32bd0c98ae833a04e435	0.249301	0.414273	0.304736	0.474591	0.00153144	0.0196648	0.00738035	0.00749705	d__Bacteria; p__Nitrospirota; c__Nitrospiria; o__Nitrospirales; f__Nitrospiraceae; g__Nitrospira
486461464e3bb50d4fdc8455a1604e82	0.250152	0.414527	0.305037	0.470071	0.0459432	0	0	0.0145104	d__Bacteria; p__Verrucomicrobiota; c__Verrucomicrobiae; o__Chthoniobacterales; f__Chthoniobacteraceae; g__Chthoniobacter
55552db38ec5bf38f78f5e2edb8621b7	0.257143	0.41508	0.30298	0.463161	0	0.0226901	0.0106092	0.00918993	d__Bacteria; p__Proteobacteria; c__Alphaproteobacteria; o__Rhizobiales; f__Hyphomicrobiaceae
54daa98e50ce6b001a07299820d366fd	0.253448	0.415174	0.282542	0.461066	0	0.0226901	0.00230636	0.00483681	d__Bacteria; p__Proteobacteria; c__Gammaproteobacteria; o__Xanthomonadales; f__Rhodanobacteraceae; g__uncultured; s__uncultured_soil
f71271c6deef8097a3b0b935754ba072	0.262547	0.415605	0.291981	0.450942	0	0.00302535	0.0115318	0.00652969	d__Bacteria; p__Firmicutes
36950cac961c60b0568f15bc4b73d759	0.245414	0.415872	0.288057	0.463036	0	0.0226901	0.0318277	0.0203146	d__Bacteria; p__Proteobacteria; c__Gammaproteobacteria; o__Burkholderiales; f__Comamonadaceae
c637141814ee46687bcadaab7ff35a94	0.249995	0.416358	0.274361	0.440873	0.0290974	0	0	0.00918993	d__Bacteria; p__Actinobacteriota; c__Actinobacteria; o__Frankiales; f__uncultured; g__uncultured
831ee2d8327a445e95b2f29bec7e71cc	0.246412	0.416386	0.266932	0.432479	0.0612576	0	0	0.0193472	d__Bacteria; p__Chloroflexi; c__Anaerolineae; o__RBG-13-54-9; f__RBG-13-54-9; g__RBG-13-54-9
0744ce2425f9ed92581c010898dd0f9e	0.244887	0.416429	0.263758	0.444703	0	0.0257155	0.00276763	0.00556233	d__Bacteria; p__Proteobacteria; c__Gammaproteobacteria; o__Xanthomonadales; f__Rhodanobacteraceae
1924063bd04a392491b271c8efffbed4	0.243308	0.416812	0.274077	0.452749	0.00153144	0.0257155	0	0.00459497	d__Bacteria; p__Desulfobacterota; c__uncultured; o__uncultured; f__uncultured; g__uncultured; s__uncultured_Desulfuromonadales
a5909b9edffa4425704fc08cd5b6a7a4	0.255183	0.41682	0.293488	0.463574	0.00153144	0.0196648	0.000922543	0.00411129	d__Bacteria; p__Myxococcota; c__Myxococcia; o__Myxococcales; f__Myxococcaceae
187ba38a1111f060f33ef32019b7d1f2	0.246321	0.417478	0.275327	0.452854	0.0390517	0.00453803	0	0.0130594	d__Bacteria; p__Firmicutes; c__Clostridia; o__Clostridiales; f__Clostridiaceae; g__Clostridium_sensu_stricto_13; s__Clostridium_bowmanii
51a69d6f8c706efdd2624e0e37ecf8f3	0.255728	0.417637	0.299943	0.464586	0	0.0121014	0.0230636	0.0140267	d__Bacteria; p__Bacteroidota; c__Bacteroidia; o__Chitinophagales; f__Chitinophagaceae; g__Ferruginibacter
e95d14a9790b6f6386ffad99f09b91ea	0.249953	0.418094	0.297701	0.474474	0	0.0211775	0.0032289	0.00507865	d__Bacteria; p__Proteobacteria; c__Gammaproteobacteria; o__CCM19a; f__CCM19a; g__CCM19a; s__uncultured_bacterium
4d4002c71213c4bfdda624519ab9cb6a	0.262133	0.418147	0.285003	0.45204	0	0.0378169	0.00276763	0.00749705	d__Bacteria; p__Proteobacteria; c__Gammaproteobacteria; o__R7C24; f__R7C24; g__R7C24
428d49024069301b18d74fe0eb4425e5	0.242835	0.418172	0.271131	0.45365	0	0.0302535	0.0239861	0.0174125	d__Bacteria; p__Myxococcota; c__Polyangia; o__Polyangiales; f__Sandaracinaceae; g__uncultured; s__Oryza_longistaminata
2b96d4181cff989516e317f02599a051	0.251547	0.418285	0.280964	0.457592	0	0.0181521	0	0.00290208	d__Bacteria; p__Acidobacteriota; c__Acidobacteriae; o__Acidobacteriales; f__Acidobacteriaceae_(Subgroup_1); g__uncultured
870870d637bca2f1320294f4ea7b5455	0.257522	0.418334	0.304562	0.476215	0	0.00302535	0.020296	0.0111247	d__Bacteria; p__Proteobacteria; c__Alphaproteobacteria; o__Rhizobiales; f__Hyphomicrobiaceae; g__Hyphomicrobiaceae; s__uncultured_bacterium
ea101b22beba857be8b118650004bbb9	0.248306	0.418939	0.284097	0.461657	0.00229716	0.0317662	0	0.00580417	d__Bacteria; p__Acidobacteriota; c__Acidobacteriae; o__Solibacterales; f__Solibacteraceae; g__Candidatus_Solibacter
8616b5702da0401090b1af6da1e29aaf	0.252887	0.419044	0.314342	0.486121	0.0451775	0	0	0.0142686	d__Bacteria; p__Chloroflexi; c__Ktedonobacteria; o__Ktedonobacterales; f__Ktedonobacteraceae; g__1921-2
a19788c8a4ce5afeb5885650d6c46498	0.262185	0.419812	0.311423	0.46957	0	0.00907606	0.0124543	0.00798073	d__Bacteria; p__Chloroflexi; c__Chloroflexia; o__Thermomicrobiales; f__JG30-KF-CM45; g__JG30-KF-CM45; s__metagenome
ae94b3a5fdf3884db7a76bc3cdba3633	0.250231	0.419945	0.288212	0.455674	0.0275659	0	0	0.00870625	d__Bacteria; p__Acidobacteriota; c__Acidobacteriae; o__Bryobacterales; f__Bryobacteraceae; g__Bryobacter
77571b466289180c5eb945f16e749b8c	0.262621	0.420152	0.308636	0.46986	0	0.0257155	0.0142994	0.0116083	d__Bacteria; p__Actinobacteriota; c__Acidimicrobiia; o__Microtrichales; f__Iamiaceae; g__Iamia
25d0712c4924673e11d644507698d806	0.254109	0.420189	0.282846	0.452517	0	0.0196648	0	0.00314392	d__Bacteria; p__Acidobacteriota; c__Holophagae; o__Subgroup_7; f__Subgroup_7; g__Subgroup_7; s__uncultured_delta
60bcc00b89762b958cdb1af1c16ef5fd	0.255532	0.420352	0.316642	0.481423	0.0298631	0	0	0.00943177	d__Bacteria; p__Proteobacteria; c__Alphaproteobacteria
0eb1a639c12e8293eb85bb48d04dfd34	0.248858	0.420353	0.292282	0.470471	0.0298631	0	0	0.00943177	d__Bacteria; p__Bacteroidota; c__Bacteroidia; o__Chitinophagales; f__Chitinophagaceae; g__Puia
f6215adf47c5f35e64f21798119186ed	0.260571	0.420895	0.302502	0.464634	0	0.0136141	0.0415144	0.0239422	d__Bacteria; p__Proteobacteria; c__Gammaproteobacteria; o__Methylococcales; f__Methylomonadaceae
636b904c35bd95402f42ad3a7c69af64	0.263637	0.420923	0.303341	0.473715	0	0.0302535	0.0119931	0.0111247	d__Bacteria; p__Acidobacteriota; c__Blastocatellia; o__Blastocatellales; f__Blastocatellaceae; g__JGI_0001001-H03
0921f0db2fba06663f025d1a46d4db3b	0.262185	0.421743	0.284949	0.446788	0.0298631	0	0	0.00943177	d__Bacteria; p__Chloroflexi; c__Ktedonobacteria; o__Ktedonobacterales; f__Ktedonobacteraceae; g__uncultured
65ebfbe238e3acca09a06fb2c9441912	0.240526	0.42196	0.303547	0.482083	0.0650862	0.0242028	0.00184509	0.0253932	d__Bacteria; p__Actinobacteriota; c__Actinobacteria; o__Propionibacteriales; f__Nocardioidaceae; g__Nocardioides
daf7917b832206f5551b11ae6e5988ee	0.250868	0.422275	0.296785	0.470042	0.0206744	0.0393296	0.000922543	0.0133012	d__Bacteria; p__Acidobacteriota; c__Acidobacteriae; o__Solibacterales; f__Solibacteraceae; g__Candidatus_Solibacter
c33b39dd9c2c508821670003cea0815a	0.258678	0.422561	0.307886	0.481935	0	0.0378169	0.00553526	0.00894809	d__Bacteria; p__Firmicutes; c__Clostridia; o__Lachnospirales; f__Lachnospiraceae; g__Epulopiscium; s__uncultured_bacterium
cc476dd45ee55c541e46d6e09ed09ffd	0.252568	0.423093	0.305277	0.478258	0	0.0257155	0.015222	0.012092	d__Bacteria; p__Actinobacteriota; c__Thermoleophilia; o__Solirubrobacterales; f__Solirubrobacteraceae; g__Conexibacter
68f22a7a4d39ac43b4898abbc9a73d25	0.244997	0.423491	0.29139	0.477649	0.0252688	0.0347916	0.00230636	0.0147523	d__Bacteria; p__Planctomycetota; c__Phycisphaerae; o__Tepidisphaerales; f__WD2101_soil_group; g__WD2101_soil_group
23a3000f744029bd327dea9c54559e11	0.24899	0.423728	0.315428	0.486379	0.0260345	0	0	0.00822257	d__Bacteria; p__Proteobacteria; c__Alphaproteobacteria
8fd21b5f33cf15be4350ce1d21a52a79	0.258434	0.424147	0.288289	0.461105	0	0.0166394	0.0138381	0.00991545	d__Bacteria; p__Proteobacteria; c__Alphaproteobacteria; o__Rhizobiales; f__Rhizobiaceae; g__Mesorhizobium
9c127a79b5c371a79a34b34d5b014365	0.26632	0.424668	0.306795	0.470156	0.0390517	0	0	0.0123339	d__Bacteria; p__Verrucomicrobiota; c__Verrucomicrobiae; o__Chthoniobacterales; f__Chthoniobacteraceae; g__Candidatus_Udaeobacter
96f5c65da535f38ede789251e709ee13	0.249435	0.424867	0.294522	0.473083	0.038286	0.0121014	0.0193734	0.024184	d__Bacteria; p__Actinobacteriota; c__Actinobacteria; o__Micrococcales; f__Micrococcaceae
99558d0e485ee125e45a2f6bc60d5810	0.263132	0.425009	0.291141	0.454708	0.0543661	0	0	0.0171707	d__Bacteria; p__Acidobacteriota; c__Acidobacteriae; o__Subgroup_2; f__Subgroup_2; g__Subgroup_2; s__uncultured_Acidobacteria
fa9791c3ae2f258aa88fb4468efc612c	0.259507	0.425771	0.326988	0.486527	0.0352231	0	0	0.0111247	d__Bacteria; p__Dependentiae; c__Babeliae; o__Babeliales; f__Vermiphilaceae; g__Vermiphilaceae; s__uncultured_proteobacterium
5510e3a416971e42ee781019ac2923bd	0.263464	0.425771	0.292276	0.461186	0	0.0363042	0.00461272	0.00822257	d__Bacteria; p__Firmicutes; c__Clostridia; o__Clostridiales; f__Clostridiaceae; g__Clostridium_sensu_stricto_9; s__uncultured_bacterium
5c6914d48a7fb90cc5704743292e9e1f	0.25566	0.425783	0.290242	0.459825	0.052069	0	0	0.0164451	d__Bacteria; p__Chloroflexi; c__Chloroflexia; o__Elev-1554; f__Elev-1554; g__Elev-1554; s__uncultured_bacterium
ffbdabe876e758c455ae5b3f37941eb4	0.257881	0.42609	0.288722	0.460417	0.0275659	0	0	0.00870625	d__Bacteria; p__Proteobacteria; c__Gammaproteobacteria; o__Burkholderiales; f__Nitrosomonadaceae; g__MND1
b02a47585297a718cd917ecbb45a1800	0.26476	0.426237	0.276598	0.435184	0	0	0.00784162	0.00411129	d__Bacteria; p__Actinobacteriota; c__Actinobacteria; o__Micrococcales; f__Microbacteriaceae; g__Leucobacter
b632161f975147b8eb407b4a9ee610d2	0.254132	0.426256	0.300428	0.469763	0.019143	0	0	0.00604601	d__Bacteria; p__Actinobacteriota; c__Actinobacteria; o__Micromonosporales; f__Micromonosporaceae
b63362381afbf2e0f4f2dfb70e524da3	0.274466	0.426389	0.301504	0.453502	0.0206744	0	0	0.00652969	d__Bacteria; p__Proteobacteria; c__Gammaproteobacteria; o__Burkholderiales; f__Oxalobacteraceae
be36e0e5922e76c5cbfd75f5d6da285c	0.260576	0.426389	0.320516	0.487898	0	0.0196648	0.00691907	0.00677153	d__Bacteria; p__Proteobacteria; c__Alphaproteobacteria; o__Rhizobiales; f__Beijerinckiaceae; g__Bosea
cad58c86030d28044142e04164cb4166	0.271786	0.426602	0.300377	0.464079	0	0.00302535	0.015222	0.00846441	d__Bacteria; p__Actinobacteriota; c__Actinobacteria; o__Propionibacteriales; f__Nocardioidaceae; g__Nocardioides
831aae4a4a30724feca944a595a92ffc	0.263708	0.426854	0.267419	0.422855	0.0788692	0	0	0.0249096	d__Bacteria; p__Chloroflexi; c__Ktedonobacteria; o__B12-WMSP1; f__B12-WMSP1; g__B12-WMSP1; s__uncultured_bacterium
30c249ce2f4d5bd0dadb21fa741f9db2	0.2549	0.426927	0.297721	0.474541	0	0.0302535	0.0170671	0.0137849	d__Bacteria; p__Myxococcota; c__Polyangia; o__Blfdi19; f__Blfdi19; g__Blfdi19; s__uncultured_Myxococcales
36097f89bf90c329e078807b53bdfd10	0.268573	0.427033	0.295447	0.462528	0	0.0211775	0.00830289	0.00773889	d__Bacteria; p__Acidobacteriota; c__Acidobacteriae; o__Bryobacterales; f__Bryobacteraceae; g__Bryobacter; s__Acidobacteria_bacterium
23948085015d097d36ae8f3c1cdf5b5e	0.271175	0.42713	0.306642	0.469002	0	0.0151268	0.000922543	0.00290208	d__Bacteria; p__Actinobacteriota; c__Thermoleophilia; o__Solirubrobacterales; f__Solirubrobacteraceae; g__uncultured
9c558fa10d1c81d18ecca35621847354	0.248808	0.427493	0.304033	0.47962	0.0268002	0	0	0.00846441	d__Bacteria; p__Proteobacteria; c__Alphaproteobacteria; o__Sphingomonadales; f__Sphingomonadaceae; g__Sphingomonas
a04adfb98cea70446a6ae4b3be683e07	0.270063	0.427646	0.309214	0.468508	0.0237373	0	0	0.00749705	d__Bacteria; p__Proteobacteria; c__Gammaproteobacteria; o__Burkholderiales; f__Oxalobacteraceae
7328622f46285cf23044eb800dc364ca	0.259054	0.428304	0.256542	0.426454	0.107967	0	0	0.0340995	d__Bacteria; p__Acidobacteriota; c__Vicinamibacteria; o__Vicinamibacterales; f__uncultured; g__uncultured
4cf8f0ae769a1812937f667d83336ff1	0.257299	0.428413	0.28976	0.466612	0.00229716	0.0347916	0.00691907	0.00991545	d__Bacteria; p__Proteobacteria; c__Gammaproteobacteria; o__Burkholderiales; f__Burkholderiaceae; g__Cupriavidus
e9a8e7cc072803c37559f4d8fe2d6190	0.261336	0.428671	0.325692	0.488412	0.0199087	0	0	0.00628785	d__Bacteria; p__Proteobacteria; c__Alphaproteobacteria; o__Rhizobiales; f__Beijerinckiaceae; g__Roseiarcus
ab87581f82bce5e8dbc541e85970a3b7	0.258952	0.428817	0.278948	0.446925	0.0597262	0	0	0.0188635	d__Bacteria; p__Actinobacteriota; c__Thermoleophilia; o__Solirubrobacterales; f__Solirubrobacteraceae; g__uncultured
a47e811de41ff03ea58c99efb2035562	0.26235	0.429007	0.309401	0.468336	0.0268002	0	0	0.00846441	d__Bacteria; p__Proteobacteria; c__Gammaproteobacteria; o__Gammaproteobacteria_Incertae_Sedis; f__Unknown_Family; g__Acidibacter
7432ffd4cea16eee5953853ed56b5d5e	0.258564	0.429462	0.341945	0.497231	0.019143	0	0	0.00604601	d__Bacteria; p__Actinobacteriota; c__Acidimicrobiia; o__Microtrichales
386fa16518093be2ca6fa9b167183a2c	0.260421	0.429538	0.301654	0.474441	0	0.0529437	0.00230636	0.00967361	d__Bacteria; p__Desulfobacterota; c__Desulfuromonadia; o__Geobacterales; f__Geobacteraceae; g__Citrifermentans
079ccaae14ee521bf4388012afe023a9	0.268147	0.430273	0.337652	0.5038	0	0.0393296	0.000922543	0.00677153	d__Bacteria; p__Proteobacteria; c__Alphaproteobacteria; o__Rhizobiales; f__Beijerinckiaceae; g__Methylocystis
a2f4a7771ed32ac10a0c902ff36911bc	0.271128	0.430563	0.309818	0.471785	0	0.00302535	0.0129156	0.00725521	d__Bacteria; p__Proteobacteria; c__Gammaproteobacteria; o__Pseudomonadales; f__Pseudomonadaceae; g__Pseudomonas
d9081dfe8b1b893eee188b16778fbcc6	0.262928	0.43059	0.32653	0.499547	0	0.0242028	0.00738035	0.00773889	d__Bacteria; p__Proteobacteria; c__Alphaproteobacteria; o__Caulobacterales; f__Caulobacteraceae
aabe0b2bc471f11020ba47110821534d	0.26088	0.430964	0.2829	0.455462	0	0	0.00922543	0.00483681	d__Bacteria; p__Proteobacteria; c__Alphaproteobacteria; o__Rhizobiales; f__Xanthobacteraceae; g__Afipia
c7141f07486099eb38adda7a3c0a7f84	0.262602	0.43109	0.307859	0.472278	0.0168458	0	0	0.00532049	d__Bacteria; p__Actinobacteriota; c__Acidimicrobiia; o__IMCC26256; f__IMCC26256; g__IMCC26256; s__bacterium_enrichment
8806ae9ad5f7050731daf43eb105c475	0.257751	0.431186	0.2644	0.444637	0.019143	0	0	0.00604601	d__Bacteria; p__Acidobacteriota; c__Vicinamibacteria; o__Vicinamibacterales; f__uncultured; g__uncultured
f4302341fda0d215d4437fc1f6fa6799	0.266908	0.431271	0.317287	0.478387	0.0252688	0	0	0.00798073	d__Bacteria; p__Bacteroidota; c__Bacteroidia; o__Chitinophagales; f__Chitinophagaceae; g__Segetibacter
f970b5730080a2f0a9bff93bf78c33e6	0.267989	0.431345	0.308761	0.480892	0	0.0181521	0.010148	0.00822257	d__Bacteria; p__Dependentiae; c__Babeliae; o__Babeliales; f__Vermiphilaceae; g__Vermiphilaceae
c60702c985837949e1d9fc95357d2042	0.257579	0.431673	0.300798	0.484004	0	0.0196648	0.0198347	0.0135431	d__Bacteria; p__Firmicutes; c__Clostridia; o__Peptostreptococcales-Tissierellales; f__Peptostreptococcales-Tissierellales; g__Tissierella
f2e3b725048cfc2c3ddf297659f3015b	0.259996	0.431931	0.292334	0.46389	0.071212	0.00302535	0	0.0229748	d__Bacteria; p__Gemmatimonadota; c__Gemmatimonadetes; o__Gemmatimonadales; f__Gemmatimonadaceae; g__uncultured
7802da944c2dfd390c13c2f5e2d66ad7	0.265002	0.432233	0.323218	0.490872	0.0199087	0	0	0.00628785	d__Bacteria; p__Chloroflexi; c__JG30-KF-CM66; o__JG30-KF-CM66; f__JG30-KF-CM66; g__JG30-KF-CM66; s__uncultured_Caldilinea
873233ba7db4ed2d7c1517fc1edd69f1	0.26704	0.432343	0.289689	0.453457	0.024503	0	0	0.00773889	d__Bacteria; p__Verrucomicrobiota; c__Verrucomicrobiae; o__Chthoniobacterales; f__Chthoniobacteraceae; g__Candidatus_Udaeobacter
4f315ff1eceb99c314f06ae08e3fcf0f	0.267183	0.432558	0.294113	0.465171	0	0.0121014	0.0345954	0.0200727	d__Bacteria; p__Firmicutes; c__Bacilli; o__Lactobacillales; f__Carnobacteriaceae; g__Atopostipes; s__uncultured_bacterium
19a313a46fae5b6c31dba0a7681c6b9a	0.264394	0.432896	0.298533	0.470598	0	0.0272282	0.000922543	0.00483681	d__Bacteria; p__Bacteroidota; c__Bacteroidia; o__Cytophagales; f__Microscillaceae
03b61e124957a5ed32b084d3780da8e1	0.255561	0.433264	0.323089	0.494831	0.00076572	0.0272282	0.0170671	0.0135431	d__Bacteria; p__Proteobacteria; c__Gammaproteobacteria; o__Burkholderiales; f__Comamonadaceae; g__Variovorax
7486f65ae84fc8a2d745c1df2d1339e2	0.26589	0.433268	0.327334	0.48887	0.0260345	0	0	0.00822257	d__Bacteria; p__Acidobacteriota; c__Acidobacteriae; o__Acidobacteriales; f__Acidobacteriaceae_(Subgroup_1); g__Acidipila
942e1b869d9d4a6114fad1f9e86ced1a	0.266502	0.433274	0.308884	0.480263	0	0	0.00599653	0.00314392	d__Bacteria; p__Firmicutes; c__Clostridia; o__Eubacteriales; f__Garciellaceae; g__Irregularibacter; s__uncultured_bacterium
db12fc19949ba742ba73487e21746230	0.270832	0.433284	0.304621	0.469668	0.0168458	0	0	0.00532049	d__Bacteria; p__Acidobacteriota; c__Vicinamibacteria; o__Vicinamibacterales; f__uncultured; g__uncultured
9dc0c6dbe256ac41285e4d1b46bbf4dd	0.264112	0.433436	0.287454	0.460699	0.0237373	0	0	0.00749705	d__Bacteria; p__Acidobacteriota; c__Holophagae; o__Subgroup_7; f__Subgroup_7; g__Subgroup_7; s__uncultured_proteobacterium
1a7792004f01caeed3a5ef71585cb212	0.271487	0.433506	0.310363	0.479127	0	0.0136141	0.0133769	0.00918993	d__Bacteria; p__Actinobacteriota; c__Actinobacteria; o__Micrococcales; f__Microbacteriaceae; g__Leucobacter
6da57d4b6dc1f468091ea2e0b1583930	0.250248	0.433607	0.313086	0.49375	0.0505375	0.00907606	0	0.0174125	d__Bacteria; p__Bacteroidota; c__Bacteroidia; o__Chitinophagales; f__Chitinophagaceae
a5a38e2206cab0e8337e63dedbbba776	0.275954	0.434253	0.319047	0.470958	0.0214402	0	0	0.00677153	d__Bacteria; p__Deinococcota; c__Deinococci; o__Deinococcales; f__Deinococcaceae; g__Deinococcus; s__Deinococcus_aquiradiocola
7dc2dc0fe0f797dc86b346b80669c5c3	0.26937	0.434474	0.310504	0.48105	0	0.0136141	0.000922543	0.00266024	d__Bacteria; p__Bacteroidota; c__Bacteroidia; o__Chitinophagales; f__Chitinophagaceae; g__Puia
f9873dca74fcd3e10f063fe215cbf8d6	0.265265	0.434965	0.332213	0.50018	0.0290974	0	0	0.00918993	d__Bacteria; p__Actinobacteriota; c__Actinobacteria; o__Frankiales; f__Nakamurellaceae; g__Nakamurella
e1d57538dee3a528448a8df15aebe3de	0.269969	0.435179	0.287569	0.456442	0.0252688	0	0	0.00798073	d__Bacteria; p__Bacteroidota; c__Bacteroidia; o__Chitinophagales; f__Chitinophagaceae; g__uncultured; s__uncultured_Ferruginibacter
cc268ed380226a3d30949ff003f98017	0.273157	0.435275	0.311649	0.483164	0	0.0272282	0.00276763	0.00580417	d__Bacteria; p__Bacteroidota; c__Bacteroidia; o__Chitinophagales; f__Chitinophagaceae; g__Edaphobaculum
a6bcdbe95a28f94b21357ce6444d82db	0.27191	0.435459	0.330464	0.488468	0.0229716	0	0	0.00725521	d__Bacteria; p__Proteobacteria; c__Gammaproteobacteria; o__Burkholderiales; f__A21b; g__A21b
7eb474ad12718b3b265dec50ebeb5e93	0.27543	0.435648	0.299331	0.456557	0.0252688	0	0	0.00798073	d__Bacteria; p__Gemmatimonadota; c__Gemmatimonadetes; o__Gemmatimonadales; f__Gemmatimonadaceae; g__uncultured; s__uncultured_actinobacterium
de50b4240c6f57cf8aef88636dbf9ed3	0.262078	0.435948	0.325083	0.498431	0	0.0378169	0.00553526	0.00894809	d__Bacteria; p__Bacteroidota; c__Bacteroidia; o__Chitinophagales; f__Chitinophagaceae; g__Ferruginibacter
c65735871b54b135cea2a9dfd3efde87	0.275247	0.43623	0.336731	0.501675	0	0.0105887	0.0110705	0.00749705	d__Bacteria; p__Proteobacteria; c__Gammaproteobacteria; o__Burkholderiales; f__Oxalobacteraceae; g__Massilia
0e4e7dc430b4ea4f92065546b8fe4918	0.276477	0.436322	0.30446	0.47622	0.0229716	0	0	0.00725521	d__Bacteria; p__Proteobacteria; c__Alphaproteobacteria; o__Rhizobiales; f__Labraceae; g__Labrys; s__Labrys_miyagiensis
311dc12b04e935d6fef62be5955d7d44	0.265043	0.436482	0.323839	0.492058	0.0359889	0	0	0.0113665	d__Bacteria; p__Actinobacteriota; c__Thermoleophilia; o__Solirubrobacterales; f__Solirubrobacteraceae
8be8e87d710c9298931b4734bdb29a4e	0.264263	0.43708	0.313606	0.474354	0.0536004	0	0	0.0169288	d__Bacteria; p__Proteobacteria; c__Alphaproteobacteria; o__Sphingomonadales; f__Sphingomonadaceae; g__Novosphingobium
e6fbc3bd0ebf5d273432a6e0c50099f6	0.268531	0.437172	0.305481	0.476204	0.0513033	0.0060507	0	0.0171707	d__Bacteria; p__Actinobacteriota; c__Thermoleophilia; o__Gaiellales; f__uncultured; g__uncultured; s__uncultured_Solirubrobacter
000a096c5c5760710a9c79516999136b	0.27216	0.437402	0.300074	0.467585	0	0.0060507	0.0119931	0.00725521	d__Bacteria; p__Proteobacteria; c__Gammaproteobacteria; o__Xanthomonadales; f__Xanthomonadaceae
0294b14aa919572b77fb6200cb29ccac	0.265557	0.437871	0.3203	0.491121	0.0237373	0.00302535	0	0.00798073	d__Bacteria; p__Acidobacteriota; c__Acidobacteriae; o__Solibacterales; f__Solibacteraceae; g__Candidatus_Solibacter
3c41501fd4b0c586f04370f0587502de	0.28034	0.437951	0.328385	0.493835	0	0.0242028	0	0.00386944	d__Bacteria; p__Actinobacteriota; c__Acidimicrobiia; o__IMCC26256; f__IMCC26256; g__IMCC26256
c9258a66e04aa4ece635ed91f6b97acb	0.271891	0.438012	0.294408	0.468654	0	0.0272282	0.00599653	0.00749705	d__Bacteria; p__Firmicutes; c__Clostridia; o__Peptostreptococcales-Tissierellales; f__Peptostreptococcaceae; g__Sporacetigenium; s__Clostridium_sp.
fa66a140ae355da4ded77348345a1849	0.274883	0.438068	0.303861	0.473936	0.0199087	0	0	0.00628785	d__Bacteria; p__Acidobacteriota; c__Acidobacteriae; o__Bryobacterales; f__Bryobacteraceae; g__Bryobacter
a4a1bd719f78709ee49a2f372c473c73	0.268323	0.438174	0.328237	0.504231	0.024503	0	0	0.00773889	d__Bacteria; p__Acidobacteriota; c__Acidobacteriae; o__Acidobacteriales; f__Acidobacteriaceae_(Subgroup_1)
796fefd8c92e57efb6b61fd06bc69097	0.264917	0.438282	0.32811	0.501895	0.0229716	0	0	0.00725521	d__Bacteria; p__Acidobacteriota; c__Blastocatellia
f56a533e053740414dcfb983fc5b0ff6	0.25722	0.438685	0.310746	0.493241	0	0.0181521	0.0115318	0.00894809	d__Bacteria; p__Bacteroidota; c__Bacteroidia; o__Cytophagales; f__Hymenobacteraceae; g__Adhaeribacter; s__metagenome
c2d6b8e0ce60da3fd87f05dfb1520666	0.280279	0.438838	0.304265	0.461757	0.0214402	0	0	0.00677153	d__Bacteria; p__Methylomirabilota; c__Methylomirabilia; o__Rokubacteriales; f__Rokubacteriales; g__Rokubacteriales; s__uncultured_actinobacterium
7d93f94db8b3c2a5752b2e0daa01c1b0	0.260113	0.438885	0.321365	0.4941	0.0467089	0	0	0.0147523	d__Bacteria; p__Proteobacteria; c__Alphaproteobacteria; o__Acetobacterales; f__Acetobacteraceae; g__Acidiphilium
f964499f6e0949e1572a79b4273cf8d6	0.279061	0.439892	0.319499	0.487749	0.0321602	0	0	0.0101573	d__Bacteria; p__Chloroflexi; c__AD3; o__AD3; f__AD3; g__AD3; s__uncultured_bacterium
35ff66ea76b7abace85d8da02fbedebf	0.274096	0.439965	0.315921	0.483611	0.0352231	0	0	0.0111247	d__Bacteria; p__Bacteroidota; c__Bacteroidia; o__Cytophagales; f__Microscillaceae; g__uncultured
ebcf3ee3d9c6fbdd960712b7208d4c11	0.276134	0.439976	0.328741	0.489672	0.0390517	0.00151268	0	0.0125757	d__Bacteria; p__Proteobacteria; c__Alphaproteobacteria; o__Rhizobiales; f__Xanthobacteraceae; g__uncultured
6cb2981731548be9b0f1e5072a4d0e53	0.266568	0.440099	0.311638	0.486825	0	0.00302535	0.0189121	0.0103991	d__Bacteria; p__Bacteroidota; c__Bacteroidia; o__Bacteroidales; f__Marinilabiliaceae; g__Marinilabiliaceae; s__uncultured_bacterium
e0621a972f48fa036f45c74964ca5d9b	0.288009	0.440455	0.315035	0.469716	0	0.00756338	0.0428983	0.0237004	d__Bacteria; p__Firmicutes; c__Bacilli; o__Bacillales; f__Planococcaceae; g__Paenisporosarcina
472fa7a4799ddbb1af78ac1659396ca4	0.284284	0.44086	0.316966	0.475507	0	0	0.0147607	0.00773889	d__Bacteria; p__Firmicutes; c__Clostridia; o__Peptostreptococcales-Tissierellales; f__Peptostreptococcales-Tissierellales; g__Tissierella; s__uncultured_bacterium
b2a0fce8dc7d639056d9de69141a70f0	0.275885	0.44118	0.324501	0.49468	0	0.0242028	0.00599653	0.00701337	d__Bacteria; p__Chloroflexi; c__Chloroflexia; o__Thermomicrobiales; f__JG30-KF-CM45; g__JG30-KF-CM45; s__uncultured_bacterium
f26afa8d3abe88bbcd20dfcc316a9a03	0.27097	0.441347	0.330819	0.496717	0.0260345	0	0	0.00822257	d__Bacteria; p__Bacteroidota; c__Bacteroidia; o__Sphingobacteriales; f__env.OPS_17; g__env.OPS_17
b1d0baaa22604eea58b9d66c6ce8e91f	0.281891	0.441765	0.310165	0.467315	0.0260345	0	0	0.00822257	d__Bacteria; p__Actinobacteriota; c__Thermoleophilia; o__Solirubrobacterales; f__67-14; g__67-14; s__uncultured_actinobacterium
a478c96a6a54c2e83ecfdcdbbd1fa455	0.270595	0.441868	0.284248	0.465321	0	0.00302535	0.0096867	0.00556233	d__Bacteria; p__Proteobacteria; c__Gammaproteobacteria; o__Burkholderiales; f__Alcaligenaceae
9ba7acbf06d5b86d2cb29410746d788d	0.275753	0.44189	0.312463	0.484643	0	0.046893	0	0.00749705	d__Bacteria; p__Bacteroidota; c__Bacteroidia; o__Chitinophagales; f__Chitinophagaceae; g__Terrimonas
547f7549cece7951d00cddb3b39cefda	0.281874	0.44201	0.29759	0.458205	0	0.00151268	0.0710358	0.0374852	d__Bacteria; p__Proteobacteria; c__Gammaproteobacteria; o__Pseudomonadales; f__Moraxellaceae; g__Acinetobacter
e09ed920e71347e4d482254448799582	0.275359	0.442144	0.312185	0.484732	0	0.0242028	0.000922543	0.00435313	d__Bacteria; p__Proteobacteria; c__Alphaproteobacteria; o__Rhizobiales; f__Rhizobiaceae; g__Allorhizobium-Neorhizobium-Pararhizobium-Rhizobium
28b8d87de96a06d46d77788aa3227634	0.281245	0.44225	0.300855	0.464792	0.0290974	0.0151268	0	0.0116083	d__Bacteria; p__Actinobacteriota; c__Acidimicrobiia; o__uncultured; f__uncultured; g__uncultured; s__uncultured_forest
b3987dea1c34f27a9bf13baf051e7b5e	0.27511	0.442544	0.307172	0.479392	0.0153144	0	0	0.00483681	d__Bacteria; p__Proteobacteria; c__Alphaproteobacteria; o__Micropepsales; f__Micropepsaceae; g__uncultured
59c4e7911ebdc4c79e255a203160fa39	0.270349	0.442608	0.321476	0.48979	0.0581947	0.0151268	0	0.0207983	d__Bacteria; p__Bacteroidota; c__Bacteroidia; o__Chitinophagales; f__Chitinophagaceae; g__Segetibacter
f5c1143c3f71ff697d20021355544906	0.271594	0.442725	0.389067	0.550101	0.0336917	0.00756338	0.000922543	0.0123339	d__Bacteria; p__Acidobacteriota; c__Acidobacteriae; o__Subgroup_2; f__Subgroup_2; g__Subgroup_2; s__uncultured_Holophaga
f9f637499bf06472caf6b544eb09d659	0.273382	0.442755	0.30264	0.4773	0	0.0196648	0	0.00314392	d__Bacteria; p__Proteobacteria; c__Alphaproteobacteria; o__Rhizobiales; f__Xanthobacteraceae; g__Bradyrhizobium
a94c241ccea5d82e9093f31f437a48e7	0.275329	0.442864	0.302916	0.473496	0.0260345	0.0105887	0.00138381	0.010641	d__Bacteria; p__Proteobacteria; c__Alphaproteobacteria; o__Caulobacterales; f__Caulobacteraceae; g__Phenylobacterium
3308ce216a9fd47b19c1c4a230276810	0.279866	0.442892	0.291488	0.451867	0.032926	0	0	0.0103991	d__Bacteria; p__Proteobacteria; c__Gammaproteobacteria; o__Burkholderiales; f__Nitrosomonadaceae; g__Ellin6067; s__uncultured_Burkholderiales
66347c68f41cf3ac12a7882a55cf4f1f	0.280497	0.443219	0.298305	0.469342	0	0.0257155	0.00691907	0.00773889	d__Bacteria; p__Actinobacteriota; c__Actinobacteria; o__Streptomycetales; f__Streptomycetaceae; g__Streptomyces
62d043add52fc4f4729bb579956977e6	0.290297	0.443299	0.314696	0.476765	0	0	0.0142994	0.00749705	d__Bacteria; p__Proteobacteria; c__Gammaproteobacteria; o__Xanthomonadales; f__Xanthomonadaceae
e0b7382d37430ba2f76527e46e2b8cf5	0.283835	0.444061	0.317176	0.487808	0	0.0302535	0	0.00483681	d__Bacteria; p__Bacteroidota; c__Bacteroidia; o__Chitinophagales; f__37-13; g__37-13; s__metagenome
6ddd5c09868a213d809d392f973b13fa	0.2847	0.444067	0.301657	0.466608	0	0.0060507	0.0147607	0.00870625	d__Bacteria; p__Bacteroidota; c__Bacteroidia; o__Cytophagales; f__Spirosomaceae; g__Dyadobacter
8be8407b81d2a85c323dbb1ccc83f401	0.275715	0.444255	0.33176	0.500606	0.00153144	0.0272282	0.00230636	0.00604601	d__Bacteria; p__Acidobacteriota; c__Holophagae; o__Subgroup_7; f__Subgroup_7; g__Subgroup_7; s__uncultured_proteobacterium
def1a604e063990a844e49708135cdf0	0.274892	0.444266	0.320693	0.487122	0.024503	0	0	0.00773889	d__Bacteria; p__Chloroflexi; c__Ktedonobacteria; o__Ktedonobacterales; f__Ktedonobacteraceae; g__G12-WMSP1; s__uncultured_Chloroflexi
be0ed0e9c091b7dfe6ab43717e84b77d	0.277336	0.444615	0.276805	0.450912	0	0.055969	0.022141	0.0205564	d__Bacteria; p__Bacteroidota; c__Bacteroidia; o__Chitinophagales; f__Chitinophagaceae; g__Terrimonas
29ef351bd52dc10cdaa87299efa5d308	0.27276	0.444702	0.319942	0.489147	0.0313945	0	0	0.00991545	d__Bacteria; p__Chloroflexi; c__Chloroflexia; o__Thermomicrobiales; f__JG30-KF-CM45; g__JG30-KF-CM45; s__uncultured_Sphaerobacter
8dfcba221cb35e98eca62255994f4b57	0.279663	0.444802	0.312975	0.483183	0.0375203	0	0	0.0118502	d__Bacteria; p__Acidobacteriota; c__Acidobacteriae; o__Acidobacteriales; f__uncultured; g__uncultured
47ca0f6ec02f77d9cd89c61eaea8f32c	0.276974	0.445478	0.333374	0.503047	0	0.0105887	0.00784162	0.00580417	d__Bacteria; p__Proteobacteria; c__Alphaproteobacteria; o__Rhizobiales; f__Xanthobacteraceae; g__Pseudorhodoplanes
ed2df8635102c9e1bce34b54c7bdf82d	0.279441	0.445712	0.332812	0.49548	0.0229716	0	0	0.00725521	d__Bacteria; p__Acidobacteriota; c__Blastocatellia
7ac5f0d83aae76fa810af6e7a7a94dc7	0.285502	0.446316	0.294899	0.465093	0	0.0347916	0.0189121	0.0154778	d__Bacteria; p__Proteobacteria; c__Gammaproteobacteria; o__Xanthomonadales; f__Rhodanobacteraceae; g__Rhodanobacter
fd2eeb124d114a4faefcb48c83acf424	0.271225	0.446363	0.280151	0.461119	0.0497718	0	0	0.0157196	d__Bacteria; p__Proteobacteria; c__Alphaproteobacteria; o__Acetobacterales; f__Acetobacteraceae; g__uncultured
e290459111b084c8e51d37e210aed9e8	0.277984	0.446513	0.304803	0.474203	0	0.0287408	0.000461272	0.00483681	d__Bacteria; p__Proteobacteria; c__Alphaproteobacteria; o__Rhizobiales; f__Xanthobacteraceae
c65dc48c1d4f60f672055117849ea2c3	0.290311	0.446711	0.315427	0.481079	0	0	0.0189121	0.00991545	d__Bacteria; p__Sumerlaeota; c__Sumerlaeia; o__uncultured; f__uncultured; g__uncultured; s__uncultured_bacterium
9ca49cadb9c7993a554aa379ed94cb10	0.27318	0.446932	0.318835	0.486289	0.052069	0	0	0.0164451	d__Bacteria; p__Chloroflexi; c__Ktedonobacteria; o__Ktedonobacterales; f__Ktedonobacteraceae; g__uncultured; s__uncultured_bacterium
2faaf696606af01392067797975d460e	0.269178	0.446987	0.310784	0.490096	0	0.0166394	0.000922543	0.00314392	d__Bacteria; p__Proteobacteria; c__Alphaproteobacteria; o__Rhizobiales; f__Xanthobacteraceae; g__Bradyrhizobium
2b62dc8868186ba14f895ef6b4846f5a	0.281169	0.44707	0.324769	0.491224	0.019143	0	0	0.00604601	d__Bacteria; p__Chloroflexi; c__AD3; o__AD3; f__AD3; g__AD3; s__uncultured_bacterium
fdd48655176089bc3eadc03e43c58928	0.289964	0.447662	0.308554	0.470403	0	0.0317662	0.000922543	0.00556233	d__Bacteria; p__Bacteroidota; c__Bacteroidia; o__Bacteroidales; f__Bacteroidetes_vadinHA17; g__Bacteroidetes_vadinHA17
fafb5b81db79708b4e940b40114f904c	0.283842	0.447958	0.338808	0.496953	0	0.0181521	0.000922543	0.00338576	d__Bacteria; p__Acidobacteriota; c__Vicinamibacteria; o__Vicinamibacterales; f__uncultured; g__uncultured
6e475ac12d7d92e03c389d6000b23375	0.280866	0.448008	0.297634	0.468737	0	0	0.0281376	0.0147523	d__Bacteria; p__Bacteroidota; c__Bacteroidia; o__Flavobacteriales; f__Flavobacteriaceae; g__Flavobacterium
dd70198c73052eb463fb7f18defffe12	0.283829	0.448268	0.30066	0.476631	0	0.0272282	0.00276763	0.00580417	d__Bacteria; p__Acidobacteriota; c__Acidobacteriae; o__Bryobacterales; f__Bryobacteraceae; g__Bryobacter
23614b7780c5200f71831dfd5427b849	0.277169	0.448373	0.336631	0.509224	0	0.0105887	0.0170671	0.010641	d__Bacteria; p__Actinobacteriota; c__Actinobacteria; o__Micrococcales; f__Microbacteriaceae; g__Leucobacter
0adf9e28195edea20a858273fd92c3dc	0.28705	0.448662	0.299715	0.467779	0	0	0.00738035	0.00386944	d__Bacteria; p__Proteobacteria; c__Gammaproteobacteria; o__Cellvibrionales; f__Halieaceae; g__OM60(NOR5)_clade
c6eca82592faecb206fa13874a2d2200	0.275352	0.449871	0.305013	0.474536	0.0275659	0	0	0.00870625	d__Bacteria; p__Bacteroidota; c__Bacteroidia; o__Sphingobacteriales; f__env.OPS_17; g__env.OPS_17; s__uncultured_Sphingobacteriia
f4a3052b6a5781a73c586ca58eb00731	0.284847	0.449887	0.315666	0.481362	0	0	0.027215	0.0142686	d__Bacteria; p__Proteobacteria; c__Alphaproteobacteria; o__Sphingomonadales; f__Sphingomonadaceae; g__Sphingopyxis
a082eead6edc5083024ece335433d6b1	0.290733	0.450015	0.321245	0.477841	0	0	0.00922543	0.00483681	d__Bacteria; p__Firmicutes; c__Clostridia; o__Peptostreptococcales-Tissierellales; f__Peptostreptococcales-Tissierellales; g__Tissierella
a56df1110688418c2a4dbb886beb264a	0.287768	0.450107	0.298579	0.468148	0	0.0242028	0.00138381	0.00459497	d__Bacteria; p__Acidobacteriota; c__Vicinamibacteria; o__Vicinamibacterales; f__uncultured; g__uncultured
7bb5501c0dd14f67745593494b701d48	0.281261	0.450511	0.33161	0.499534	0.0122515	0	0	0.00386944	d__Bacteria; p__Actinobacteriota; c__Actinobacteria; o__Frankiales; f__Frankiaceae; g__Jatrophihabitans
a6a80173d6f3c8266a315f5a854b76c8	0.280506	0.450553	0.325493	0.4942	0.0336917	0	0	0.010641	d__Bacteria; p__Proteobacteria; c__Gammaproteobacteria; o__Diplorickettsiales; f__Diplorickettsiaceae; g__Aquicella
3c9d08e118286e6ad75ff28614f7c95a	0.276734	0.450662	0.314869	0.488611	0.0176116	0	0	0.00556233	d__Bacteria; p__Chloroflexi; c__Chloroflexia; o__Elev-1554; f__Elev-1554; g__Elev-1554; s__uncultured_bacterium
18a0e4571c40e99872eebea3c9a14c7e	0.284217	0.450683	0.326334	0.502409	0.0497718	0	0	0.0157196	d__Bacteria; p__Actinobacteriota; c__Actinobacteria; o__Frankiales; f__Geodermatophilaceae
9ce70eec0e031d996136e57759634dc0	0.287684	0.451749	0.320663	0.476747	0	0	0.0175283	0.00918993	d__Bacteria; p__Proteobacteria; c__Gammaproteobacteria; o__Burkholderiales; f__Nitrosomonadaceae; g__Nitrosospira
fcf2c5fdd7cc0c23b430e90c7c6b2bf9	0.282075	0.45182	0.322958	0.488876	0.0260345	0	0	0.00822257	d__Bacteria; p__Acidobacteriota; c__Vicinamibacteria; o__Subgroup_17; f__Subgroup_17; g__Subgroup_17
d44da5e4ae758ec7b8d2bed1b7904101	0.283132	0.452004	0.311129	0.485288	0	0.0378169	0.00599653	0.00918993	d__Bacteria; p__Bacteroidota; c__Bacteroidia; o__Chitinophagales; f__Chitinophagaceae; g__Puia; s__metagenome
d028d6d338c07eb29d21c5394cd80702	0.281544	0.452061	0.327742	0.497307	0.0252688	0	0	0.00798073	d__Bacteria; p__Actinobacteriota; c__Actinobacteria; o__Frankiales
9965b51e39f7517040ccb2847bad2604	0.287145	0.452089	0.331385	0.499601	0	0.0257155	0.00922543	0.00894809	d__Bacteria; p__Proteobacteria; c__Gammaproteobacteria; o__Burkholderiales; f__Methylophilaceae
9e092124dcb61c0f23a4fb861f53b3b3	0.289289	0.45239	0.336985	0.501661	0.0252688	0	0	0.00798073	d__Bacteria; p__Actinobacteriota; c__Actinobacteria; o__Corynebacteriales; f__Mycobacteriaceae; g__Mycobacterium
a4ef38a5850738e9d95581bfa14efc5f	0.284083	0.452587	0.283314	0.455063	0	0.0151268	0.0876416	0.0483681	d__Bacteria; p__Proteobacteria; c__Gammaproteobacteria; o__Pseudomonadales; f__Moraxellaceae; g__Acinetobacter
7b65ec3c3991582314bc0cbfa8ac0908	0.285648	0.452775	0.294297	0.462869	0	0.00302535	0.042437	0.022733	d__Bacteria; p__Proteobacteria; c__Gammaproteobacteria; o__Burkholderiales; f__Comamonadaceae; g__Simplicispira
043658693d3e702e98c46c00281e245d	0.284893	0.452808	0.30174	0.46956	0.0160801	0	0	0.00507865	d__Bacteria; p__Actinobacteriota; c__Thermoleophilia; o__Solirubrobacterales; f__67-14; g__67-14; s__uncultured_actinobacterium
3733e4959b474fa59d985600048b259b	0.282605	0.452873	0.325565	0.495964	0.0359889	0	0	0.0113665	d__Bacteria; p__Acidobacteriota; c__Acidobacteriae; o__Acidobacteriales; f__uncultured; g__uncultured; s__uncultured_Holophaga
1c2b6e578227985dea5633bf8a0d67d9	0.28491	0.452957	0.313928	0.482046	0.0229716	0	0	0.00725521	d__Bacteria; p__Bacteroidota; c__Bacteroidia; o__Cytophagales; f__Microscillaceae; g__uncultured
a71c84f4a7ef13d70c9a92281deb0b67	0.288159	0.453785	0.322507	0.488821	0.0390517	0	0	0.0123339	d__Bacteria; p__Proteobacteria; c__Alphaproteobacteria; o__Rhizobiales; f__Xanthobacteraceae
dc7ea417860765c6eb1bbac2b553986a	0.286245	0.453792	0.296873	0.464746	0.0451775	0	0	0.0142686	d__Bacteria; p__Bacteroidota; c__Bacteroidia; o__Sphingobacteriales; f__CWT_CU03-E12; g__CWT_CU03-E12
1eccf6a2d54699fe05108f35262568a1	0.285024	0.453836	0.301465	0.469244	0.0153144	0	0	0.00483681	d__Bacteria; p__Acidobacteriota; c__Acidobacteriae; o__Subgroup_12; f__Subgroup_12; g__Subgroup_12; s__uncultured_bacterium
50be7ce33a2756e17388d23c0c9bc898	0.281229	0.45414	0.309361	0.485454	0	0.0332789	0.0133769	0.0123339	d__Bacteria; p__Proteobacteria; c__Gammaproteobacteria; o__Burkholderiales; f__Hydrogenophilaceae; g__Thiobacillus
deff1ed2868a1fd4fa96a1cbfded75d3	0.284201	0.45421	0.346727	0.516815	0.0359889	0.00302535	0	0.0118502	d__Bacteria; p__Firmicutes; c__Clostridia; o__Clostridiales; f__Clostridiaceae; g__Clostridium_sensu_stricto_9
254c7b74ba4d0fdd28a001403e1b8e18	0.290722	0.454217	0.321527	0.488848	0	0.0226901	0.0212185	0.0147523	d__Bacteria; p__Actinobacteriota; c__Actinobacteria; o__Propionibacteriales; f__Nocardioidaceae; g__Nocardioides
a266d57f27a3c080f059757d7dc4ac0a	0.2865	0.454237	0.303849	0.478293	0	0.0121014	0.0129156	0.00870625	d__Bacteria; p__Proteobacteria; c__Alphaproteobacteria; o__Caulobacterales; f__Caulobacteraceae
812a0c0afd88a3ced4b26872843a35d6	0.284348	0.454247	0.309091	0.480644	0.024503	0	0	0.00773889	d__Bacteria; p__Acidobacteriota; c__Vicinamibacteria; o__Vicinamibacterales; f__uncultured; g__uncultured
9ea713e487a6a41e08173ce1623be06f	0.287086	0.45426	0.326107	0.498101	0.0336917	0	0	0.010641	d__Bacteria; p__Proteobacteria; c__Alphaproteobacteria; o__Acetobacterales; f__Acetobacteraceae; g__Acidiphilium
5d7e5603bacffa3ecf093ec52a764152	0.288576	0.454288	0.29435	0.469891	0	0.0226901	0	0.0036276	d__Bacteria; p__Proteobacteria; c__Alphaproteobacteria; o__Rhizobiales; f__Xanthobacteraceae; g__Pseudolabrys
1b78266854760d373120d1b24115274a	0.288398	0.454804	0.314428	0.479777	0	0.00453803	0.0133769	0.00773889	d__Bacteria; p__Firmicutes; c__Clostridia; o__Peptostreptococcales-Tissierellales; f__Peptostreptococcaceae; g__Clostridioides; s__Clostridioides_mangenotii
fc6747130135ba6fd66454a70d46b258	0.293968	0.454924	0.330302	0.490531	0	0.0302535	0.0230636	0.0169288	d__Bacteria; p__Bacteroidota; c__Bacteroidia; o__Sphingobacteriales; f__Sphingobacteriaceae; g__Solitalea; s__Solitalea_koreensis
1f86f2153ac3303e9f6b10a7811b5ea8	0.289693	0.455072	0.328609	0.502792	0	0.0242028	0.00138381	0.00459497	d__Bacteria; p__Proteobacteria; c__Alphaproteobacteria; o__Rhizobiales; f__Beijerinckiaceae; g__Rhodoblastus
fb507d2ba269b692bc865b8b640d9d5b	0.296721	0.455167	0.30034	0.467845	0.0367546	0	0	0.0116083	d__Bacteria; p__Chloroflexi; c__Ktedonobacteria; o__Ktedonobacterales; f__Ktedonobacteraceae; g__uncultured
108efff9cc0ac2634150dd82f82fc474	0.277951	0.455187	0.310146	0.487382	0	0.00756338	0.0332116	0.0186217	d__Bacteria; p__Proteobacteria; c__Gammaproteobacteria; o__Burkholderiales; f__Oxalobacteraceae; g__Undibacterium
7ef349cc526ed0f18520c0e6df3ac8ca	0.285216	0.45519	0.334244	0.507284	0.024503	0.0317662	0.00138381	0.0135431	d__Bacteria; p__Actinobacteriota; c__Thermoleophilia; o__Solirubrobacterales; f__Solirubrobacteraceae; g__Solirubrobacter
4f554ac7ee3709b94bb60d2a0f3d4be4	0.28797	0.455515	0.307922	0.481168	0	0.0151268	0.010148	0.00773889	d__Bacteria; p__Acidobacteriota; c__Vicinamibacteria; o__Vicinamibacterales; f__Vicinamibacteraceae; g__Vicinamibacteraceae
6610a29cd8c1986a17d9eb24476ac4e5	0.286402	0.45552	0.327328	0.497865	0.0252688	0	0	0.00798073	d__Bacteria; p__Acidobacteriota; c__Vicinamibacteria; o__Vicinamibacterales; f__uncultured; g__uncultured
78ae1b8565db4a2a90e716e32ed35a2b	0.289694	0.455525	0.31385	0.493055	0.0237373	0	0	0.00749705	d__Bacteria; p__Bacteroidota; c__Bacteroidia; o__Cytophagales; f__uncultured; g__uncultured
514b3693f886badcab9234cb0bcd17cc	0.275172	0.456188	0.321032	0.50542	0.0038286	0.0408423	0.000922543	0.00822257	d__Bacteria; p__Actinobacteriota; c__Thermoleophilia; o__Gaiellales; f__uncultured; g__uncultured; s__metagenome
21f1451dbcf9c692bec188f2323feda4	0.298538	0.456571	0.305497	0.470731	0	0.0287408	0.0096867	0.00967361	d__Bacteria; p__Bacteroidota; c__Bacteroidia; o__Chitinophagales; f__Saprospiraceae; g__uncultured
6961ec92022e85119eee4492e289f91c	0.286654	0.456573	0.310182	0.483673	0.0390517	0	0	0.0123339	d__Bacteria; p__Acidobacteriota; c__Acidobacteriae; o__Subgroup_2; f__Subgroup_2; g__Subgroup_2; s__uncultured_Holophaga
7ab7f1a8e9e2e4f6a3afc232988bd8cd	0.295007	0.456646	0.361819	0.519873	0	0	0.0249087	0.0130594	d__Bacteria; p__Proteobacteria; c__Alphaproteobacteria; o__Rhizobiales; f__Rhizobiaceae; g__Pseudochrobactrum
1cefeca7ce813f58a9b40c44ebd98636	0.303308	0.456704	0.335179	0.500019	0.00076572	0.0121014	0.0032289	0.00386944	d__Bacteria; p__Actinobacteriota; c__Actinobacteria; o__Corynebacteriales; f__Mycobacteriaceae; g__Mycobacterium
629f7990ddaa4d186cf5cc60f7080668	0.29698	0.456835	0.312542	0.475965	0.0206744	0	0	0.00652969	d__Bacteria; p__Actinobacteriota; c__Acidimicrobiia; o__IMCC26256; f__IMCC26256; g__IMCC26256
f536a647e1c6bca15151de093aab537f	0.288056	0.45689	0.314158	0.483203	0.0160801	0	0	0.00507865	d__Bacteria; p__Actinobacteriota; c__Actinobacteria; o__Frankiales; f__Frankiaceae; g__Jatrophihabitans
da4313328a0822c0ebdac618aa0c035a	0.289789	0.457266	0.330046	0.502972	0.0336917	0.0317662	0.000922543	0.0162033	d__Bacteria; p__Acidobacteriota; c__Acidobacteriae; o__Solibacterales; f__Solibacteraceae; g__Candidatus_Solibacter
253e8bd4747fca16a252e7b5edee0c0b	0.287851	0.45789	0.311553	0.481252	0	0.0181521	0.00738035	0.00677153	d__Bacteria; p__Proteobacteria; c__Alphaproteobacteria; o__Rhizobiales
44e50ac415ec9a4d7b0af2d6fbe13b92	0.297735	0.457969	0.327561	0.493647	0.0199087	0.00302535	0.000461272	0.00701337	d__Bacteria; p__Proteobacteria; c__Gammaproteobacteria; o__CCD24; f__CCD24; g__CCD24
242b0a8158bc5d362544ff976fdb5777	0.294394	0.458218	0.320498	0.487264	0	0.00453803	0.00876416	0.00532049	d__Bacteria; p__Firmicutes; c__Clostridia; o__Lachnospirales; f__Lachnospiraceae; g__uncultured; s__uncultured_prokaryote
dac0974188d0139cd4aa83ff80a822ef	0.292437	0.458383	0.337095	0.509612	0	0.0166394	0.00184509	0.0036276	d__Bacteria; p__Bacteroidota; c__Bacteroidia; o__Bacteroidetes_VC2.1_Bac22; f__Bacteroidetes_VC2.1_Bac22; g__Bacteroidetes_VC2.1_Bac22; s__metagenome
c6fce71cc026b684fad9f0a28137664d	0.285268	0.458464	0.317184	0.487978	0.0183773	0	0	0.00580417	d__Bacteria; p__Actinobacteriota; c__Thermoleophilia; o__Solirubrobacterales; f__67-14; g__67-14; s__bacterium_enrichment
5ccf3f0ed5181d1021cae17010d26086	0.302204	0.45878	0.335506	0.499327	0	0.00907606	0.0142994	0.00894809	d__Bacteria; p__Bacteroidota; c__Bacteroidia; o__Bacteroidales; f__Bacteroidaceae; g__Bacteroides; s__Bacteroides_propionicifaciens
6c8671b9841d7365ef273210cd98c054	0.278282	0.45924	0.312586	0.487003	0.0398175	0	0	0.0125757	d__Bacteria; p__Acidobacteriota; c__Acidobacteriae; o__Acidobacteriales; f__uncultured; g__uncultured
a422860de73c7167d16e2cf5abd68846	0.28285	0.459507	0.326551	0.506822	0.0199087	0	0	0.00628785	d__Bacteria; p__Chloroflexi; c__Ktedonobacteria; o__Ktedonobacterales; f__Ktedonobacteraceae
4ca42a72251a2c80c99d10782df742d8	0.293079	0.459613	0.362436	0.523415	0.0260345	0	0	0.00822257	d__Bacteria; p__Chloroflexi; c__Ktedonobacteria; o__B12-WMSP1; f__B12-WMSP1; g__B12-WMSP1; s__uncultured_Chloroflexi
16d4b6f09509f73c24450a27cd0c2887	0.292785	0.459755	0.316828	0.490527	0	0.0196648	0.0161445	0.0116083	d__Bacteria; p__Proteobacteria; c__Alphaproteobacteria; o__Rhizobiales; f__Rhizobiaceae; g__Aminobacter
ddf743886fc6aa7831f5ce7276072f43	0.298159	0.459801	0.354035	0.511399	0.0153144	0	0	0.00483681	d__Bacteria; p__Chloroflexi; c__Ktedonobacteria; o__Ktedonobacterales; f__JG30-KF-AS9; g__JG30-KF-AS9; s__uncultured_bacterium
60cd1e5dfe1148ba815a26690c472732	0.290236	0.45994	0.314789	0.488361	0	0.00302535	0.0179896	0.00991545	d__Bacteria; p__Proteobacteria; c__Alphaproteobacteria; o__Rhizobiales; f__Hyphomicrobiaceae; g__Hyphomicrobium
6a3ffd99e8b0ebf6ff93ba81f980ca31	0.295165	0.459964	0.342462	0.513026	0	0.0347916	0	0.00556233	d__Bacteria; p__Myxococcota; c__Polyangia; o__Polyangiales; f__BIrii41; g__BIrii41; s__uncultured_soil
516c2353118f5e8d14dc146f13c26d7d	0.300946	0.459969	0.342287	0.508876	0	0.0272282	0.0161445	0.0128175	d__Bacteria; p__Bacteroidota; c__Bacteroidia; o__Chitinophagales; f__Chitinophagaceae; g__Edaphobaculum; s__uncultured_bacterium
d984abe105256b790f7c9e7e04e05362	0.300031	0.460316	0.3391	0.494474	0.0268002	0	0	0.00846441	d__Bacteria; p__Chloroflexi; c__Chloroflexia; o__Thermomicrobiales; f__JG30-KF-CM45; g__JG30-KF-CM45
bd686c2974dd36fb3bf56e16fb5257ac	0.28809	0.460505	0.334502	0.503911	0	0.0226901	0.00230636	0.00483681	d__Bacteria; p__Acidobacteriota; c__Acidobacteriae; o__Bryobacterales; f__Bryobacteraceae; g__Bryobacter; s__uncultured_Acidobacteriales
f50151f9aef9ec6c89c1f8be7723332d	0.2996	0.460577	0.339039	0.497307	0.0168458	0.00302535	0.0392081	0.0263606	d__Bacteria; p__Bdellovibrionota; c__Bdellovibrionia; o__Bacteriovoracales; f__Bacteriovoracaceae; g__Bacteriovorax; s__uncultured_bacterium
66c381eb05e48d0e44c75afc9ecec61a	0.286412	0.460584	0.327507	0.500227	0.024503	0	0	0.00773889	d__Bacteria; p__Proteobacteria; c__Alphaproteobacteria; o__Rhizobiales; f__Xanthobacteraceae; g__Tardiphaga
f7dc575ed324a2bcf90df483df544c71	0.292329	0.461404	0.321321	0.496881	0	0.0287408	0.00415144	0.00677153	d__Bacteria; p__Actinobacteriota; c__Actinobacteria; o__Micrococcales; f__Microbacteriaceae
976a44ad220f7017c3989f927a45eb74	0.295486	0.461758	0.364353	0.530731	0	0	0.0129156	0.00677153	d__Bacteria; p__Bacteroidota; c__Bacteroidia; o__Flavobacteriales; f__Flavobacteriaceae; g__Flavobacterium
c2cd2ed03661a015b5342b327860e7e7	0.294848	0.461858	0.337399	0.501926	0.0290974	0	0	0.00918993	d__Bacteria; p__Acidobacteriota; c__Acidobacteriae; o__Acidobacteriales
8d3d8c0f2c3edbfa7c4050dd3fa5ab33	0.294799	0.461956	0.327978	0.505502	0	0.0196648	0.000922543	0.0036276	d__Bacteria; p__Bacteroidota; c__Bacteroidia; o__Chitinophagales; f__Chitinophagaceae
315d859d836dd33ca643f30c12540b80	0.286469	0.462138	0.328375	0.501675	0.0681491	0.046893	0.00184509	0.0299882	d__Bacteria; p__Proteobacteria; c__Gammaproteobacteria; o__Burkholderiales; f__Nitrosomonadaceae; g__Ellin6067
dbc1d8303f71bd6130593cf29bf05006	0.305565	0.462328	0.314671	0.477551	0	0.0060507	0.0147607	0.00870625	d__Bacteria; p__Proteobacteria; c__Gammaproteobacteria; o__Legionellales; f__Legionellaceae; g__Legionella
a219ebf25ac501d8e6fd682de168837c	0.300018	0.46273	0.314385	0.484858	0.038286	0	0	0.012092	d__Bacteria; p__Actinobacteriota; c__Actinobacteria; o__Pseudonocardiales; f__Pseudonocardiaceae; g__Pseudonocardia
5c309ad27e0be45b98f66cbc76cd861a	0.292898	0.463107	0.34407	0.512781	0	0.0060507	0.0119931	0.00725521	d__Bacteria; p__Proteobacteria; c__Alphaproteobacteria; o__Rhizobiales; f__Kaistiaceae; g__Kaistia; s__Kaistia_terrae
9e1874d768ac0aabd420901c61f6a4e1	0.299463	0.463213	0.329313	0.497269	0	0.0226901	0.0161445	0.012092	d__Bacteria; p__Bdellovibrionota; c__Bdellovibrionia; o__Bacteriovoracales; f__Bacteriovoracaceae; g__Peredibacter
f167e86142f58521f8f10e1b9ff4cdc2	0.289138	0.463367	0.276046	0.446212	0.114858	0	0	0.036276	d__Bacteria; p__Desulfobacterota; c__Desulfuromonadia; o__Geobacterales; f__Geobacteraceae
8392e36338d21b31900c9576d3ad7497	0.291716	0.463396	0.373354	0.541221	0.0176116	0.0272282	0.00184509	0.0108828	d__Bacteria; p__Acidobacteriota; c__Acidobacteriae; o__Acidobacteriales; f__uncultured; g__uncultured
54257583cf16dce17b7acac772f2eaf4	0.305457	0.463627	0.311096	0.480606	0.0252688	0	0	0.00798073	d__Bacteria; p__Actinobacteriota; c__Actinobacteria; o__Micromonosporales; f__Micromonosporaceae
d31c18181cef4d4fe74c52ec7cf4aa69	0.294211	0.463826	0.331585	0.504417	0.019143	0	0	0.00604601	d__Bacteria; p__Chloroflexi; c__Ktedonobacteria; o__Ktedonobacterales; f__Ktedonobacteraceae; g__1921-3; s__uncultured_bacterium
42064671d7be14f8a35fd79e7b8df5cb	0.298477	0.464029	0.336868	0.495974	0.0290974	0	0	0.00918993	d__Bacteria; p__Proteobacteria; c__Alphaproteobacteria; o__Rhizobiales; f__Xanthobacteraceae; g__uncultured
9ea2697131c45b56074fa8e465d98d1c	0.288707	0.464093	0.337056	0.511901	0	0.0287408	0.00876416	0.00918993	d__Bacteria; p__Proteobacteria; c__Alphaproteobacteria; o__Rhizobiales; f__Xanthobacteraceae; g__Pseudorhodoplanes
031d6ba73a4110a0356cba87823b8119	0.295253	0.464454	0.34171	0.51357	0	0.0151268	0.000922543	0.00290208	d__Bacteria; p__Actinobacteriota; c__Acidimicrobiia; o__Microtrichales
1e85a35b2807ef7222d0e0eb85ce4b79	0.291702	0.464615	0.347072	0.521234	0.0428803	0	0	0.0135431	d__Bacteria; p__Acidobacteriota; c__Blastocatellia; o__Pyrinomonadales; f__Pyrinomonadaceae; g__RB41
72c4a5aa439511bd73184f0791b74e28	0.287172	0.464921	0.311835	0.489564	0	0.0166394	0.000922543	0.00314392	d__Bacteria; p__Actinobacteriota; c__MB-A2-108; o__MB-A2-108; f__MB-A2-108; g__MB-A2-108; s__uncultured_actinobacterium
e4b3de631d148d94fa6724a481889b1c	0.293118	0.465023	0.310982	0.490583	0	0.0121014	0.0138381	0.00918993	d__Bacteria; p__Firmicutes; c__Clostridia; o__Lachnospirales; f__Lachnospiraceae; g__Anaerosporobacter
787ecae4c4b86f3cab3b685984ed02a3	0.29634	0.465191	0.341066	0.506899	0.0183773	0	0	0.00580417	d__Bacteria; p__Verrucomicrobiota; c__Verrucomicrobiae; o__Chthoniobacterales; f__Chthoniobacteraceae; g__Candidatus_Udaeobacter
59e7bb848c4ed257d1f6a549d25be4d3	0.294033	0.465522	0.339657	0.510191	0	0.0302535	0	0.00483681	d__Bacteria; p__Bacteroidota; c__Bacteroidia; o__Cytophagales; f__Microscillaceae; g__uncultured; s__uncultured_Cytophagia
5e5cd3eeada94c00fce18329ebc7b712	0.302797	0.465607	0.353746	0.515276	0	0.0151268	0.000922543	0.00290208	d__Bacteria; p__Acidobacteriota; c__Acidobacteriae; o__Bryobacterales; f__Bryobacteraceae; g__Bryobacter; s__metagenome
3f722f007c5f2bd5ec5f405302d243a3	0.308273	0.466314	0.335213	0.506004	0	0	0.00553526	0.00290208	d__Bacteria; p__Proteobacteria; c__Gammaproteobacteria; o__Pseudomonadales; f__Pseudomonadaceae; g__Pseudomonas
3cb838f2f5e5bedb96d28384a5535ee8	0.284835	0.46648	0.325659	0.504327	0.0122515	0.0771465	0.0285988	0.0311974	d__Bacteria; p__Bacteroidota; c__Bacteroidia; o__Chitinophagales; f__Chitinophagaceae; g__Terrimonas
0182ced9348fb7dd8fca10ffdd0ec57b	0.294815	0.466676	0.312188	0.495324	0.00536004	0.0438676	0	0.00870625	d__Bacteria; p__Actinobacteriota; c__Thermoleophilia; o__Gaiellales; f__uncultured; g__uncultured
83ddcf834b9ff7c62ac38ff60bcd54e8	0.288277	0.466704	0.304144	0.491591	0	0.0257155	0.00461272	0.00652969	d__Bacteria; p__Firmicutes; c__Clostridia; o__Clostridiales; f__Clostridiaceae; g__Clostridium_sensu_stricto_10; s__uncultured_bacterium
903e6e3cec2392c8b1c697c96a2eded7	0.299385	0.46673	0.332824	0.509314	0.00459432	0.0242028	0	0.00532049	d__Bacteria; p__Actinobacteriota; c__Actinobacteria; o__Frankiales; f__Acidothermaceae; g__Acidothermus; s__bacterium_Ellin334
7e15b6459d1dea54f028c2d1ed0dcbba	0.300092	0.466823	0.334568	0.500788	0	0.0393296	0.0138381	0.0135431	d__Bacteria; p__Proteobacteria; c__Gammaproteobacteria; o__Burkholderiales; f__Comamonadaceae
6a2562a221f6305dd9febd0b7caef51c	0.299698	0.466895	0.336723	0.507415	0.0290974	0	0	0.00918993	d__Bacteria; p__Proteobacteria; c__Alphaproteobacteria; o__Rhizobiales; f__Xanthobacteraceae; g__Pseudorhodoplanes; s__uncultured_bacterium
907d0b282c6db0b1373dbe9d845792bc	0.304592	0.466969	0.330983	0.498478	0	0.0196648	0.00276763	0.00459497	d__Bacteria; p__Bdellovibrionota; c__Bdellovibrionia; o__Bacteriovoracales; f__Bacteriovoracaceae; g__Peredibacter
d1fa5e89d4aa60fa3804b58eceb395a2	0.294592	0.466995	0.320364	0.503851	0.0260345	0	0	0.00822257	d__Bacteria; p__Verrucomicrobiota; c__Verrucomicrobiae; o__Chthoniobacterales; f__Chthoniobacteraceae; g__Candidatus_Udaeobacter; s__uncultured_Verrucomicrobia
a1c63e06ae17448fc1bcda78abaf3f9a	0.306037	0.467385	0.330904	0.492571	0	0	0.010148	0.00532049	d__Bacteria; p__Firmicutes; c__Bacilli; o__Erysipelotrichales; f__Erysipelotrichaceae; g__Erysipelothrix
99e5aef0762363731048f3a68b0c82a8	0.298005	0.467484	0.300525	0.476988	0	0.0166394	0.00461272	0.00507865	d__Bacteria; p__Proteobacteria; c__Alphaproteobacteria; o__Caulobacterales; f__Caulobacteraceae; g__Phenylobacterium
75fb59eed1ae5c659a4ffeaad64111a1	0.289354	0.467496	0.356124	0.532254	0	0.0378169	0.00553526	0.00894809	d__Bacteria; p__Bdellovibrionota; c__Oligoflexia; o__0319-6G20; f__0319-6G20; g__0319-6G20; s__uncultured_Bacteriovorax
6a234ff0614e8e4541ad82151ef31c94	0.301016	0.467496	0.333233	0.504349	0	0.0196648	0	0.00314392	d__Bacteria; p__Bacteroidota; c__Bacteroidia; o__Chitinophagales; f__Chitinophagaceae; g__Ferruginibacter
04b0b4c59ef2d416c8c2783b3aad4b6d	0.301248	0.467611	0.318401	0.487862	0.00995436	0.046893	0.00184509	0.0116083	d__Bacteria; p__Proteobacteria; c__Gammaproteobacteria; o__CCD24; f__CCD24; g__CCD24
c2bd837ab35dcb116b40d48a89ac117f	0.305684	0.467686	0.345525	0.515521	0	0.0105887	0.00830289	0.00604601	d__Bacteria; p__Firmicutes; c__Clostridia; o__Peptostreptococcales-Tissierellales; f__Peptostreptococcales-Tissierellales; g__Tissierella
d493df33abadaf436d060eaa6c67e5b2	0.293852	0.467857	0.297533	0.474402	0.0268002	0.00453803	0	0.00918993	d__Bacteria; p__RCP2-54; c__RCP2-54; o__RCP2-54; f__RCP2-54; g__RCP2-54; s__uncultured_bacterium
e691cc2d094738afcfc1441aaeba33dc	0.301141	0.46792	0.334232	0.499434	0.00076572	0.0242028	0.00553526	0.00701337	d__Bacteria; p__Bacteroidota; c__Bacteroidia; o__Chitinophagales; f__Chitinophagaceae; g__Terrimonas
569361d1e49646b6afa341f2394433da	0.292998	0.468168	0.337026	0.513185	0.0130172	0	0	0.00411129	d__Bacteria; p__Planctomycetota; c__Phycisphaerae; o__Phycisphaerales; f__Phycisphaeraceae; g__SM1A02
2e1534c1a197fd11a029e7778dceb72e	0.294743	0.468974	0.311241	0.483929	0.0252688	0.00453803	0	0.00870625	d__Bacteria; p__Proteobacteria; c__Alphaproteobacteria; o__Elsterales; f__uncultured; g__uncultured
57e78a63725f421c2ae22d38cf24448d	0.298692	0.469753	0.289656	0.465025	0.0222059	0.00302535	0.0032289	0.00918993	d__Bacteria; p__Proteobacteria; c__Alphaproteobacteria; o__Rhizobiales; f__Hyphomicrobiaceae; g__Hyphomicrobium
ad3226c3bd59479f8e7aed0be42a260d	0.307927	0.469879	0.339855	0.501426	0.032926	0	0	0.0103991	d__Bacteria; p__Proteobacteria; c__Gammaproteobacteria; o__Burkholderiales; f__Nitrosomonadaceae; g__Ellin6067
fd98d7ea676a412835285b96dca91b4b	0.286493	0.469897	0.359712	0.53835	0.0229716	0	0	0.00725521	d__Bacteria; p__Myxococcota; c__Myxococcia; o__Myxococcales; f__Anaeromyxobacteraceae; g__Anaeromyxobacter
09e8ef9cc53cb09809cf9c1129f387a9	0.29917	0.470081	0.337665	0.503539	0.0581947	0	0	0.0183799	d__Bacteria; p__Chloroflexi; c__Chloroflexia; o__Thermomicrobiales; f__JG30-KF-CM45; g__JG30-KF-CM45; s__uncultured_Sphaerobacter
f92d71f9f8cebb3fd16389742c0675db	0.306501	0.470226	0.315986	0.483189	0.0183773	0	0	0.00580417	d__Bacteria; p__Bacteroidota; c__Bacteroidia; o__Cytophagales; f__uncultured; g__uncultured; s__uncultured_bacterium
22882b6daaa96a53a30dc3a04e052524	0.309422	0.470274	0.290841	0.455294	0	0.0816845	0.0032289	0.0147523	d__Bacteria; p__Proteobacteria; c__Gammaproteobacteria; o__Steroidobacterales; f__Steroidobacteraceae; g__Steroidobacter
bcb36bb7ae52eaf6f17593a879a752da	0.302139	0.470334	0.290619	0.474825	0	0.0136141	0.00830289	0.00652969	d__Bacteria; p__Proteobacteria; c__Alphaproteobacteria; o__Rhizobiales; f__Xanthobacteraceae
c39c75374da38aef5d1a62b7fa13a9ae	0.301033	0.470423	0.343422	0.51252	0	0	0.00738035	0.00386944	d__Bacteria; p__Proteobacteria; c__Alphaproteobacteria; o__Rhizobiales; f__Xanthobacteraceae; g__Pseudorhodoplanes
4daa0f12e20a670c1a93e6bd68096dc3	0.300702	0.470548	0.314456	0.489242	0.0229716	0.00756338	0.000922543	0.00894809	d__Bacteria; p__Actinobacteriota; c__Acidimicrobiia; o__IMCC26256; f__IMCC26256; g__IMCC26256; s__uncultured_Ferrimicrobium
7976e76ae23b708ddf9c8610a068fc49	0.307772	0.470834	0.312111	0.481219	0.0260345	0	0	0.00822257	d__Bacteria; p__Chloroflexi; c__AD3; o__AD3; f__AD3; g__AD3
735e3149b42dec9af75dcc8d33ba227d	0.320869	0.471126	0.358793	0.514015	0	0.00151268	0.0133769	0.00725521	d__Bacteria; p__Firmicutes; c__Clostridia; o__Peptostreptococcales-Tissierellales; f__Peptostreptococcales-Tissierellales; g__Tissierella; s__uncultured_bacterium
cfdfd7345d638e7b3a88fdad33311aac	0.302258	0.471323	0.351998	0.518298	0.0206744	0	0	0.00652969	d__Bacteria; p__Proteobacteria; c__Alphaproteobacteria; o__Acetobacterales; f__Acetobacteraceae
c9e1a61b394e2a01c8202a04f745204b	0.299963	0.471354	0.346197	0.518855	0.0168458	0	0	0.00532049	d__Bacteria; p__Proteobacteria; c__Alphaproteobacteria; o__Elsterales; f__Elsteraceae; g__uncultured; s__uncultured_bacterium
8cbf13f232a9036eb35fba4e90525f2e	0.317163	0.471456	0.329819	0.495574	0.0122515	0	0	0.00386944	d__Bacteria; p__Proteobacteria; c__Gammaproteobacteria; o__Burkholderiales; f__SC-I-84; g__SC-I-84
9192507351965a6a72137cc6b8d17440	0.311764	0.471587	0.334775	0.503135	0	0.0257155	0.00876416	0.00870625	d__Bacteria; p__Myxococcota; c__Polyangia; o__Blfdi19; f__Blfdi19; g__Blfdi19; s__uncultured_soil
f2883f8378e846aa99c9a2d5ed86de15	0.306191	0.471609	0.324199	0.498374	0.0076572	0.046893	0	0.00991545	d__Bacteria; p__Proteobacteria; c__Alphaproteobacteria; o__Rhizobiales; f__Xanthobacteraceae
ad89cb672649dc7647bbf130ad160e87	0.30557	0.471637	0.320351	0.496079	0	0.0181521	0	0.00290208	d__Bacteria; p__Acidobacteriota; c__Acidobacteriae; o__Acidobacteriales; f__uncultured; g__uncultured
4b7149c91c8b9518cf9150323a9d8cb3	0.307492	0.471787	0.353277	0.516201	0.0206744	0	0	0.00652969	d__Bacteria; p__Myxococcota; c__Polyangia; o__Polyangiales; f__Polyangiaceae; g__Pajaroellobacter
f79b9cc5a921fc9e102f06c5171b92bb	0.314464	0.47216	0.355087	0.522366	0	0	0.00599653	0.00314392	d__Bacteria; p__Bacteroidota; c__Bacteroidia; o__Sphingobacteriales; f__Sphingobacteriaceae; g__Pedobacter
aacba01480783dd514de21e6082529ac	0.29913	0.472183	0.34322	0.517625	0.0229716	0.0453803	0.0032289	0.0162033	d__Bacteria; p__Acidobacteriota; c__Acidobacteriae; o__Subgroup_2; f__Subgroup_2; g__Subgroup_2; s__uncultured_forest
df93df870e41a433fb3a93d4abf745cd	0.306983	0.472206	0.362911	0.52719	0	0.00453803	0.0212185	0.0118502	d__Bacteria; p__Bacteroidota; c__Bacteroidia; o__Chitinophagales; f__Chitinophagaceae; g__Terrimonas
ca75d135062c34348521c827f9f935af	0.308219	0.472217	0.31503	0.477281	0	0.00453803	0.0341341	0.0186217	d__Bacteria; p__Actinobacteriota; c__Actinobacteria; o__Micrococcales; f__Micrococcaceae
5d57e6bc1123fdbe58681a86a2979ade	0.311126	0.472367	0.331456	0.505367	0	0.0166394	0.00461272	0.00507865	d__Bacteria; p__Actinobacteriota; c__Acidimicrobiia; o__Microtrichales; f__Ilumatobacteraceae; g__CL500-29_marine_group
10e07922158e7f7dbca11c62174b5984	0.305184	0.472579	0.324852	0.496668	0.0313945	0.00302535	0	0.0103991	d__Bacteria; p__Acidobacteriota; c__Thermoanaerobaculia; o__Thermoanaerobaculales; f__Thermoanaerobaculaceae; g__Subgroup_10
c683d5fdbc1b42fd3facc7904dcabdf5	0.309809	0.472646	0.336959	0.507231	0	0.0136141	0.015222	0.0101573	d__Bacteria; p__Firmicutes; c__Clostridia; o__Clostridiales; f__Clostridiaceae
4e38c8d34759283ed9964f5ba5562954	0.293709	0.472888	0.319674	0.50168	0.0168458	0.0347916	0.00276763	0.0123339	d__Bacteria; p__Actinobacteriota; c__Thermoleophilia; o__Gaiellales; f__Gaiellaceae; g__Gaiella; s__metagenome
7d87f7f4fe8826da09553be611e28e90	0.311431	0.472933	0.327446	0.494651	0	0	0.00876416	0.00459497	d__Bacteria; p__Firmicutes; c__Bacilli; o__Lactobacillales; f__Vagococcaceae; g__Vagococcus; s__uncultured_bacterium
26199511375b34b1f52808d47abc7da4	0.315023	0.472954	0.333719	0.498181	0	0.0136141	0.000922543	0.00266024	d__Bacteria; p__Proteobacteria; c__Alphaproteobacteria; o__Rhizobiales; f__Beijerinckiaceae; g__Rhodoblastus
eb211bfbd5260aa8ede5872f267f4a65	0.320807	0.47309	0.334407	0.494943	0	0	0.0133769	0.00701337	d__Bacteria; p__Firmicutes; c__Bacilli; o__Paenibacillales; f__Paenibacillaceae; g__Paenibacillus
755deb72296b4de4b54224abd037c585	0.309897	0.473098	0.357553	0.520045	0	0.00756338	0.00784162	0.00532049	d__Bacteria; p__Gemmatimonadota; c__Gemmatimonadetes; o__Gemmatimonadales; f__Gemmatimonadaceae; g__uncultured
4455ebd5f2e46ae79611a6ed8b5b12d8	0.311537	0.473124	0.333237	0.512054	0	0.0181521	0.0166058	0.0116083	d__Bacteria; p__Verrucomicrobiota; c__Verrucomicrobiae; o__Verrucomicrobiales; f__Verrucomicrobiaceae; g__Roseimicrobium; s__uncultured_Verrucomicrobiaceae
8bb451354c2e3588cff9f3a954a4862a	0.307544	0.473176	0.323808	0.487472	0.013783	0	0	0.00435313	d__Bacteria; p__Acidobacteriota; c__Vicinamibacteria; o__Vicinamibacterales; f__uncultured; g__uncultured
c95ffddf260e40fea31a293345c566aa	0.308563	0.473611	0.354084	0.520207	0.0306288	0	0	0.00967361	d__Bacteria; p__Actinobacteriota; c__Actinobacteria; o__Pseudonocardiales; f__Pseudonocardiaceae; g__Pseudonocardia
9f9783ff7f698846c7c5470a6b51049e	0.307367	0.473758	0.337602	0.509379	0.0459432	0	0	0.0145104	d__Bacteria; p__Acidobacteriota; c__Acidobacteriae; o__Acidobacteriales; f__uncultured; g__uncultured
81a6e245f76ea8ac82dd0a9828117690	0.315703	0.474415	0.354233	0.50484	0.0199087	0	0	0.00628785	d__Bacteria; p__Actinobacteriota; c__Actinobacteria; o__Micromonosporales; f__Micromonosporaceae
41906d17534e4a85e2002d6ffc93f5bd	0.306218	0.474615	0.3309	0.505582	0.0076572	0.0272282	0	0.00677153	d__Bacteria; p__Acidobacteriota; c__Acidobacteriae; o__Subgroup_2; f__Subgroup_2; g__Subgroup_2; s__uncultured_forest
7a45c26e236cfce3c103c5cdf3615012	0.304313	0.475161	0.348583	0.519471	0	0.00907606	0.0166058	0.0101573	d__Bacteria; p__Bacteroidota; c__Bacteroidia; o__Cytophagales; f__Spirosomaceae; g__Dyadobacter
d69bf65e2d19f36192f0a15edaf61f73	0.31252	0.475251	0.372261	0.542408	0	0.0211775	0.00599653	0.00652969	d__Bacteria; p__Firmicutes; c__Clostridia; o__Lachnospirales; f__Lachnospiraceae; g__uncultured; s__uncultured_prokaryote
85d0ad2e39cb778cc9f6bfceb3055a89	0.309368	0.475351	0.341302	0.504162	0.0237373	0	0	0.00749705	d__Bacteria; p__Proteobacteria; c__Alphaproteobacteria; o__Rhizobiales; f__Beijerinckiaceae
23eef2b8832e39e562cfbc8d01ea4e83	0.308052	0.475386	0.347546	0.518294	0.0122515	0	0	0.00386944	d__Bacteria; p__Bacteroidota; c__Bacteroidia; o__Chitinophagales; f__Chitinophagaceae; g__Terrimonas
374b6454af26c46985092612fee233ca	0.305994	0.475941	0.32847	0.496549	0	0.0151268	0.0193734	0.0125757	d__Bacteria; p__Firmicutes; c__Bacilli; o__Bacillales; f__Planococcaceae; g__Domibacillus
d5c327b44c9a403d1593734ed076226b	0.305195	0.476158	0.365181	0.529466	0.0214402	0	0	0.00677153	d__Bacteria; p__Bacteroidota; c__Bacteroidia; o__Chitinophagales; f__Chitinophagaceae; g__Flavitalea
392b4db65f6710db4e016563e04ba1fe	0.308974	0.476263	0.32915	0.498524	0	0.00907606	0.0465884	0.0258769	d__Bacteria; p__Firmicutes; c__Clostridia; o__Lachnospirales; f__Lachnospiraceae; g__uncultured
8ba6d5cbc0bf8f45d11e728636e3a543	0.310282	0.476332	0.348349	0.508968	0.0168458	0	0	0.00532049	d__Bacteria; p__Proteobacteria; c__Alphaproteobacteria; o__Rhizobiales; f__Labraceae; g__Labrys
0a79d55bb30886c98cbb2411ffe83bb4	0.314007	0.476374	0.33812	0.50638	0	0.00453803	0.0267538	0.0147523	d__Bacteria; p__Proteobacteria; c__Gammaproteobacteria; o__Burkholderiales; f__Alcaligenaceae; g__Alcaligenes
d05e7e592790861821815a34562789f1	0.315834	0.476409	0.330946	0.494275	0	0.00302535	0.015222	0.00846441	d__Bacteria; p__Proteobacteria; c__Gammaproteobacteria; o__Oceanospirillales; f__Saccharospirillaceae; g__Oceanobacter; s__uncultured_bacterium
bd877344abe1ed6386c3eedd9c81bdcd	0.314671	0.476629	0.344195	0.513835	0	0.0105887	0.0115318	0.00773889	d__Bacteria; p__Actinobacteriota; c__Actinobacteria; o__Micrococcales; f__Micrococcaceae; g__Paeniglutamicibacter
0ef665f46d5315b322e95e1b158f7eca	0.313546	0.476663	0.363848	0.527128	0.0306288	0	0	0.00967361	d__Bacteria; p__Actinobacteriota; c__Actinobacteria; o__Frankiales; f__Frankiaceae; g__Jatrophihabitans
4166ab57933098a02701d6ff6229fb8b	0.308708	0.477439	0.328359	0.504456	0	0.0438676	0.00138381	0.00773889	d__Bacteria; p__Proteobacteria; c__Alphaproteobacteria; o__Rhizobiales; f__Rhizobiaceae; g__Allorhizobium-Neorhizobium-Pararhizobium-Rhizobium
a1110d18fabef227de9e9414617cbd7c	0.302819	0.477808	0.33077	0.511488	0.0252688	0	0	0.00798073	d__Bacteria; p__Proteobacteria; c__Alphaproteobacteria; o__Rhizobiales; f__Labraceae; g__Labrys; s__uncultured_Hyphomicrobiaceae
0009b8d2c80fedeb4a8e65dc78e44290	0.310413	0.477987	0.338975	0.512353	0.0145487	0	0	0.00459497	d__Bacteria; p__Methylomirabilota; c__Methylomirabilia; o__Rokubacteriales; f__Rokubacteriales; g__Rokubacteriales
1e71eefda129a73635e0e7259393bc63	0.311441	0.478071	0.346502	0.513201	0.024503	0	0	0.00773889	d__Bacteria; p__Proteobacteria; c__Gammaproteobacteria; o__Burkholderiales; f__Oxalobacteraceae
41a95628e00a41bf5bc239b83621a590	0.310169	0.478215	0.331733	0.497889	0.0130172	0	0	0.00411129	d__Bacteria; p__Acidobacteriota; c__Vicinamibacteria; o__Vicinamibacterales; f__uncultured; g__uncultured
a1dd01140e6443ba3c9cab3d7f7b1090	0.311556	0.478345	0.322798	0.495924	0.024503	0	0	0.00773889	d__Bacteria; p__Bacteroidota; c__Bacteroidia; o__Chitinophagales; f__Chitinophagaceae; g__Puia; s__Puia_dinghuensis
7288964f7e9e56674030ba544f9b0f6e	0.318972	0.478701	0.355874	0.515314	0	0	0.0119931	0.00628785	d__Bacteria; p__Firmicutes; c__Clostridia; o__Peptostreptococcales-Tissierellales; f__Peptostreptococcales-Tissierellales; g__uncultured; s__uncultured_Tepidimicrobium
cad1a24a0f9d25c3ea709d37b3f8162f	0.31988	0.478984	0.310081	0.478511	0	0.0121014	0.0124543	0.00846441	d__Bacteria; p__Proteobacteria; c__Gammaproteobacteria; o__Burkholderiales; f__Chitinibacteraceae
4961ba57df07608692a60bd8e0bac158	0.306998	0.47903	0.348616	0.522581	0.0229716	0	0	0.00725521	d__Bacteria; p__Bacteroidota; c__Kapabacteria; o__Kapabacteriales; f__Kapabacteriales; g__Kapabacteriales; s__uncultured_bacterium
a1c33e1e7c4f89a4be39e2ce82d31b6c	0.30192	0.479366	0.318034	0.505485	0.0459432	0.00907606	0	0.0159615	d__Bacteria; p__Proteobacteria; c__Alphaproteobacteria; o__Sphingomonadales; f__Sphingomonadaceae
7bd8d7f3393002a942520ea6f3979a44	0.308261	0.479466	0.315761	0.492322	0	0.0196648	0.00138381	0.00386944	d__Bacteria; p__Firmicutes; c__Clostridia; o__Clostridiales; f__Clostridiaceae; g__Clostridium_sensu_stricto_13
30bb5d45e9144c4307ddf4676a3e384d	0.314011	0.479484	0.32896	0.50327	0.0160801	0	0	0.00507865	d__Bacteria; p__Acidobacteriota; c__Acidobacteriae; o__Acidobacteriales; f__uncultured; g__uncultured
d94e38ceca83dce808a890ccf51e8379	0.312814	0.479522	0.335372	0.506842	0.0367546	0	0	0.0116083	d__Bacteria; p__Gemmatimonadota; c__Gemmatimonadetes; o__Gemmatimonadales; f__Gemmatimonadaceae; g__Gemmatimonas; s__uncultured_Gemmatimonadaceae
c645dcb4d9d9882b8713bcd65a0db024	0.309553	0.479816	0.332744	0.509524	0	0.0105887	0.0142994	0.00918993	d__Bacteria; p__Patescibacteria; c__Parcubacteria; o__Parcubacteria; f__Parcubacteria; g__Parcubacteria; s__uncultured_bacterium
44f0f07a5be6909752e50557dce32526	0.305483	0.479845	0.354567	0.531071	0	0.0181521	0.000922543	0.00338576	d__Bacteria; p__Proteobacteria; c__Alphaproteobacteria; o__uncultured; f__uncultured; g__uncultured
ffdf28c0b212c7d40715f54f2154c60a	0.310488	0.479856	0.377431	0.534618	0.019143	0	0	0.00604601	d__Bacteria; p__Acidobacteriota; c__Acidobacteriae; o__Acidobacteriales; f__uncultured; g__uncultured; s__uncultured_Acidobacteriaceae
5353815b96d150939570112a9f670253	0.302725	0.47988	0.307181	0.484787	0	0.0302535	0.00369017	0.00677153	d__Bacteria; p__Firmicutes; c__Clostridia; o__Clostridiales; f__Clostridiaceae; g__Proteiniclasticum
a754db6d1eb07621b6e25cf78947591a	0.311336	0.480245	0.314908	0.494599	0	0.0272282	0.00184509	0.00532049	d__Bacteria; p__Proteobacteria; c__Alphaproteobacteria; o__Rhizobiales; f__Beijerinckiaceae; g__Bosea
294eb7ac8a285fd2080471f975038ce7	0.311117	0.48031	0.341481	0.510225	0.0336917	0	0	0.010641	d__Bacteria; p__Proteobacteria; c__Gammaproteobacteria; o__Burkholderiales; f__Nitrosomonadaceae; g__MND1
ff4c2b740d217d7d1b03731bbb3b4dda	0.312805	0.480444	0.323476	0.495258	0	0	0.00830289	0.00435313	d__Bacteria; p__Proteobacteria; c__Alphaproteobacteria; o__Dongiales; f__Dongiaceae; g__Dongia
b0befa713c162bb6083a694f9bc48bac	0.327483	0.480492	0.324506	0.488465	0	0.0242028	0.010148	0.00918993	d__Bacteria; p__Acidobacteriota; c__Acidobacteriae; o__Acidobacteriae; f__Acidobacteriae; g__Paludibaculum; s__metagenome
15ed09e4fa84aca0b28717a825b626f2	0.310492	0.480503	0.338843	0.515278	0.0122515	0.0211775	0	0.00725521	d__Bacteria; p__Proteobacteria; c__Gammaproteobacteria; o__Xanthomonadales; f__Rhodanobacteraceae
6b5a3dfc2bb17a2085db7d32f193c0f1	0.312474	0.480677	0.313451	0.498238	0	0.0211775	0.00415144	0.00556233	d__Bacteria; p__Planctomycetota; c__Phycisphaerae; o__Tepidisphaerales; f__WD2101_soil_group; g__WD2101_soil_group
d280301b8fa0aa8a0faa96ab578dec2b	0.326015	0.481432	0.328033	0.503905	0	0.00756338	0.00784162	0.00532049	d__Bacteria; p__Chloroflexi; c__Chloroflexia; o__Thermomicrobiales; f__JG30-KF-CM45; g__JG30-KF-CM45; s__uncultured_bacterium
fe2d89585be0d6278ffea3d4888a5bd1	0.313097	0.481581	0.337874	0.510759	0.00153144	0.0242028	0	0.00435313	d__Bacteria; p__Myxococcota; c__Polyangia; o__Haliangiales; f__Haliangiaceae; g__Haliangium; s__uncultured_Myxococcales
7a4b19061d99a3d22703e11f6f2c8e83	0.308754	0.481598	0.306068	0.497123	0	0.0423549	0.00184509	0.00773889	d__Bacteria; p__Actinobacteriota; c__Actinobacteria; o__Micromonosporales; f__Micromonosporaceae; g__Luedemannella
da6c1cabe4933b7537228a97902e583f	0.313528	0.48161	0.327852	0.504078	0	0.0226901	0	0.0036276	d__Bacteria; p__Proteobacteria; c__Gammaproteobacteria; o__Xanthomonadales; f__Xanthomonadaceae
b2ef8a60df0855fa48b66030c38979a1	0.312589	0.481612	0.343282	0.513009	0.024503	0	0	0.00773889	d__Bacteria; p__Acidobacteriota; c__Vicinamibacteria; o__Vicinamibacterales; f__uncultured; g__uncultured
12702d89609eb0c444bfe7918555cd73	0.314249	0.481931	0.339775	0.508174	0	0.0121014	0.0129156	0.00870625	d__Bacteria; p__Bacteroidota; c__Bacteroidia; o__Cytophagales; f__Hymenobacteraceae; g__Adhaeribacter
6d279907857cff64f44f74a6ea1323f6	0.31047	0.48194	0.370225	0.535297	0.0344574	0	0	0.0108828	d__Bacteria; p__Chloroflexi; c__TK10; o__TK10; f__TK10; g__TK10
7987a0e6c635e91a65308fc7d7137eb4	0.314325	0.481946	0.357729	0.527917	0.0352231	0.00756338	0	0.0123339	d__Bacteria; p__Proteobacteria; c__Alphaproteobacteria; o__Caulobacterales; f__Caulobacteraceae; g__Phenylobacterium
c4ba01e5771a1bbabe3169ad095e1aa2	0.3141	0.481981	0.357776	0.527619	0.0359889	0	0	0.0113665	d__Bacteria; p__Bacteroidota; c__Bacteroidia; o__Chitinophagales; f__Chitinophagaceae; g__Flavitalea
0c447aa24ad75b351747df4fa576a8fa	0.314182	0.481996	0.359966	0.535612	0.0444118	0	0	0.0140267	d__Bacteria; p__Acidobacteriota; c__Acidobacteriae; o__Subgroup_2; f__Subgroup_2; g__Subgroup_2; s__uncultured_Holophaga
48742f2f898db442320f256676413723	0.312793	0.482135	0.304272	0.477764	0.0666177	0	0	0.0210401	d__Bacteria; p__Proteobacteria; c__Gammaproteobacteria; o__Gammaproteobacteria_Incertae_Sedis; f__Unknown_Family; g__Acidibacter
ba2cdaac2cee09d27fd2c4b5bda1d2c9	0.304207	0.482292	0.327274	0.506074	0.0153144	0	0	0.00483681	d__Bacteria; p__Proteobacteria; c__Alphaproteobacteria; o__Rhizobiales; f__Xanthobacteraceae; g__Xanthobacteraceae; s__Rhizobiales_bacterium
49b3973a0467a3397a4fadda5bf9b302	0.318014	0.482317	0.355023	0.523141	0	0	0.010148	0.00532049	d__Bacteria; p__Proteobacteria; c__Gammaproteobacteria; o__Burkholderiales; f__Chitinibacteraceae; g__Deefgea
2a167f5943f8318ec7c742c444c74e13	0.315388	0.48245	0.36079	0.534878	0.0283316	0.00302535	0.00184509	0.0103991	d__Bacteria; p__Proteobacteria; c__Gammaproteobacteria; o__Burkholderiales; f__Oxalobacteraceae; g__Collimonas
e3a09496d887aa812caf9829982f74bf	0.313905	0.482486	0.347679	0.519585	0	0.0332789	0.00553526	0.00822257	d__Bacteria; p__Actinobacteriota; c__Acidimicrobiia
e07fed1696a1f717b10131cfe541d747	0.325258	0.482545	0.34856	0.51135	0	0.0181521	0.00184509	0.00386944	d__Bacteria; p__Acidobacteriota; c__Acidobacteriae; o__Acidobacteriae; f__Acidobacteriae; g__Paludibaculum
2ad97281497f0a907f7f57263d9b8fed	0.30685	0.482613	0.362083	0.536111	0	0.00302535	0.0129156	0.00725521	d__Bacteria; p__Bdellovibrionota; c__Oligoflexia; o__Oligoflexales; f__uncultured; g__uncultured
87d83c70f0cf4655424bd89a07afe692	0.335502	0.482829	0.35248	0.506842	0	0.0151268	0.0115318	0.00846441	d__Bacteria; p__Proteobacteria; c__Alphaproteobacteria; o__Caulobacterales; f__Caulobacteraceae; g__Phenylobacterium
d7b3831df1df6c00edc9675361b8bc34	0.311614	0.482945	0.329923	0.49938	0.0283316	0	0	0.00894809	d__Bacteria; p__Planctomycetota; c__Phycisphaerae; o__Tepidisphaerales; f__WD2101_soil_group; g__WD2101_soil_group
f9f5fc4d6902b798a79021bc98466a0c	0.322035	0.483011	0.358907	0.526845	0.013783	0	0	0.00435313	d__Bacteria; p__Proteobacteria; c__Alphaproteobacteria; o__Rhizobiales; f__Beijerinckiaceae
0fd2b0f29cd50f66ff54fd2ffaaba693	0.319401	0.483035	0.350905	0.516433	0.0214402	0	0	0.00677153	d__Bacteria; p__Verrucomicrobiota; c__Verrucomicrobiae; o__Opitutales; f__Opitutaceae; g__Opitutus
1ae9d516c0c2ede012ef73f86221bcad	0.316684	0.48304	0.347909	0.51699	0	0.0257155	0	0.00411129	d__Bacteria; p__Chloroflexi; c__Anaerolineae; o__Caldilineales; f__Caldilineaceae; g__uncultured
eb779dd2c7ed0e8a11984ed28038ab80	0.3149	0.483191	0.359877	0.528708	0.0252688	0	0	0.00798073	d__Bacteria; p__Proteobacteria; c__Alphaproteobacteria; o__Rhizobiales; f__Xanthobacteraceae
ec6d9e743961fc736a904efa98ba0f93	0.316535	0.48335	0.341875	0.516271	0.0344574	0.00907606	0	0.0123339	d__Bacteria; p__Acidobacteriota; c__Acidobacteriae; o__Subgroup_2; f__Subgroup_2; g__Subgroup_2; s__uncultured_Holophaga
33cad93a8472d262434691a0a7632454	0.322017	0.483393	0.332116	0.498851	0.0168458	0	0	0.00532049	d__Bacteria; p__RCP2-54; c__RCP2-54; o__RCP2-54; f__RCP2-54; g__RCP2-54; s__uncultured_bacterium
71e2effcfd3673666d2956aa4c37244b	0.306474	0.483748	0.337491	0.511207	0.0252688	0	0	0.00798073	d__Bacteria; p__Bacteroidota; c__SJA-28; o__SJA-28; f__SJA-28; g__SJA-28; s__uncultured_bacterium
6814deba9aade06d9c992f635e886ed9	0.320135	0.483812	0.3346	0.509902	0	0.0363042	0.0032289	0.00749705	d__Bacteria; p__Firmicutes; c__Clostridia; o__Clostridiales; f__Clostridiaceae; g__Clostridium_sensu_stricto_12; s__Clostridium_acidisoli
470eba2371d93335a1d59abc897315fc	0.318307	0.484008	0.343524	0.506679	0	0	0.0378243	0.0198309	d__Bacteria; p__Bacteroidota; c__Bacteroidia; o__Flavobacteriales; f__Weeksellaceae; g__Chryseobacterium
ed6d3a9d87d141a419aac7c2d98a319f	0.302469	0.484041	0.356386	0.537507	0.0390517	0	0.0253699	0.0256351	d__Bacteria; p__Proteobacteria; c__Alphaproteobacteria; o__Rhizobiales; f__Beijerinckiaceae; g__Methylobacterium-Methylorubrum; s__Methylobacterium_adhaesivum
c0a47dbbf0e832fc6b446d6af04a6a94	0.324908	0.484259	0.32753	0.492453	0	0.00756338	0.0166058	0.00991545	d__Bacteria; p__Actinobacteriota; c__Actinobacteria; o__Propionibacteriales; f__Nocardioidaceae; g__Kribbella
c856c9bbebec6615497ee9c9545e7e2c	0.308579	0.484275	0.339309	0.513367	0.019143	0	0	0.00604601	d__Bacteria; p__Bacteroidota; c__Bacteroidia; o__Sphingobacteriales; f__Sphingobacteriaceae; g__Mucilaginibacter; s__Mucilaginibacter_gracilis
ccb93712601e82c0cd66f0bd9121a721	0.319845	0.484282	0.358346	0.526743	0	0.0862225	0.00922543	0.0186217	d__Bacteria; p__Actinobacteriota; c__Thermoleophilia; o__Solirubrobacterales; f__Solirubrobacteraceae; g__Conexibacter
a7f0e7fea4c4c149fddbcd9116304005	0.324785	0.484378	0.359426	0.517768	0	0.0363042	0.0106092	0.0113665	d__Bacteria; p__Acidobacteriota; c__Acidobacteriae; o__Bryobacterales; f__Bryobacteraceae; g__Bryobacter; s__metagenome
[truncated: 3,032 more rows]

## Sheet: Table_S3_ITS_ALDEX_Shell_ASV
Table S3. Fungal ASVs that showed significant differences in relative abundance between Shell, Soil and Control microbiomes based on ALDEx2. kw.ep - Expected P value of Kruskal-Wallace test; kw.eBH - Expected Benjamini-Hochberg corrected P value of Kruskal-Wallace test; glm.ep - Expected P value of glm test; glm.eBH - Expected Benjamini-Hochberg corrected P value of glm test. In bold are the ASVs…
[truncated: 1,001 more rows]

[truncated: 11 more sheets: Tabel_S4_16S_Core_Shell_0_925, Tabel_S5_ITS_Core_Shell_0_925, Tabel_S6_16S_Core_Soil_0_925, Tabel_S7_ITS_Core_Soil_0_925, Table_S8_16S_Core_Control_0_925, Table_S9_ITS_Core_Control_0_925, Table_S10_Shell_Nodes_05, Table_S11_Soil_Nodes_05, Table_S12_Control_Nodes_05, Table_S13_Shell_final_16S, Table_S14_Shell_final_ITS]
